# Supplementary material for: Gut microbiome composition reveals the distinctiveness between the Bengali people and the Indigenous ethnicities in Bangladesh
Source: Commun Biol. 2024 Apr 25;7:500. doi: 10.1038/s42003-024-06191-9 (PMC11045797; doi:10.1038/s42003-024-06191-9)
Supplement: Supplementary file 3 — Supplementary Data 1-11 [file 42003_2024_6191_MOESM3_ESM.xlsx]

## Sheet: Supplementary Data 1
sample-id	Population	Country	Age	Age_group	Gender
BBT09	Bengali	Bangladesh	55	forty_to_sixty	Male
BBT31	Bengali	Bangladesh	45	forty_to_sixty	Female
BBT30	Bengali	Bangladesh	55	forty_to_sixty	Male
BBT28	Bengali	Bangladesh	50	forty_to_sixty	Male
BBT26	Bengali	Bangladesh	60	forty_to_sixty	Female
BBT23	Bengali	Bangladesh	70	sixty_to_eighty	Female
BBT22	Bengali	Bangladesh	55	forty_to_sixty	Male
BBT19	Bengali	Bangladesh	45	forty_to_sixty	Female
BBT17	Bengali	Bangladesh	53	forty_to_sixty	Female
BBT16	Bengali	Bangladesh	54	forty_to_sixty	Female
BBT13	Bengali	Bangladesh	35	twenty_to_forty	Female
BBT12	Bengali	Bangladesh	69	sixty_to_eighty	Male
BBT10	Bengali	Bangladesh	50	forty_to_sixty	Male
BCT01	Chakma	Bangladesh	38	twenty_to_forty	Female
BCT10	Chakma	Bangladesh	39	twenty_to_forty	Female
BCT11	Chakma	Bangladesh	73	sixty_to_eighty	Female
BCT12	Chakma	Bangladesh	60	forty_to_sixty	Female
BCT13	Chakma	Bangladesh	42	forty_to_sixty	Male
BCT14	Chakma	Bangladesh	63	sixty_to_eighty	Female
BCT15	Chakma	Bangladesh	56	forty_to_sixty	Female
BCT02	Chakma	Bangladesh	40	twenty_to_forty	Female
BCT03	Chakma	Bangladesh	58	forty_to_sixty	Female
BCT04	Chakma	Bangladesh	75	sixty_to_eighty	Male
BCT05	Chakma	Bangladesh	56	forty_to_sixty	Male
BCT06	Chakma	Bangladesh	45	forty_to_sixty	Male
BCT07	Chakma	Bangladesh	61	sixty_to_eighty	Male
BCT08	Chakma	Bangladesh	45	forty_to_sixty	Female
BCT09	Chakma	Bangladesh	45	forty_to_sixty	Female
BKT01	Khiyan	Bangladesh	53	forty_to_sixty	Female
BKT10	Khiyan	Bangladesh	60	forty_to_sixty	Female
BKT02	Khiyan	Bangladesh	40	forty_to_sixty	Female
BKT03	Khiyan	Bangladesh	60	forty_to_sixty	Male
BKT04	Khiyan	Bangladesh	70	sixty_to_eighty	Female
BKT05	Khiyan	Bangladesh	42	forty_to_sixty	Male
BKT06	Khiyan	Bangladesh	65	sixty_to_eighty	Female
BKT07	Khiyan	Bangladesh	48	forty_to_sixty	Female
BKT08	Khiyan	Bangladesh	27	twenty_to_forty	Male
BKT09	Khiyan	Bangladesh	52	forty_to_sixty	Female
BMT01	Marma	Bangladesh	29	twenty_to_forty	Female
BMT02	Marma	Bangladesh	48	forty_to_sixty	Female
BMT03	Marma	Bangladesh	50	forty_to_sixty	Female
BMT04	Marma	Bangladesh	38	twenty_to_forty	Male
BMT05	Marma	Bangladesh	72	sixty_to_eighty	Female
BMT06	Marma	Bangladesh	63	sixty_to_eighty	Male
BTT01	Tripura	Bangladesh	70	sixty_to_eighty	Female
BTT10	Tripura	Bangladesh	38	twenty_to_forty	Male
BTT11	Tripura	Bangladesh	54	forty_to_sixty	Female
BTT02	Tripura	Bangladesh	35	twenty_to_forty	Female
BTT03	Tripura	Bangladesh	40	twenty_to_forty	Female
BTT04	Tripura	Bangladesh	65	sixty_to_eighty	Male
BTT05	Tripura	Bangladesh	35	twenty_to_forty	Female
BTT06	Tripura	Bangladesh	35	twenty_to_forty	Female
BTT07	Tripura	Bangladesh	29	twenty_to_forty	Female
BTT08	Tripura	Bangladesh	45	forty_to_sixty	Male
BTT09	Tripura	Bangladesh	58	forty_to_sixty	Male

## Sheet: Supplementary Data 2
No.	Sample-id	Population	Country	NCBI SRA IDs
1	THL01	Thai	Thailand	DRR106737
2	THL02	Thai	Thailand	DRR106740
3	THL03	Thai	Thailand	DRR106742
4	THL04	Thai	Thailand	DRR106744
5	THL05	Thai	Thailand	DRR106747
6	THL06	Thai	Thailand	DRR106750
7	THL07	Thai	Thailand	DRR106753
8	IND01	Indonesian	Indonesia	DRR207805
9	IND02	Indonesian	Indonesia	DRR207806
10	IND03	Indonesian	Indonesia	DRR207808
11	IND04	Indonesian	Indonesia	DRR207810
12	IND05	Indonesian	Indonesia	DRR207812
13	IND06	Indonesian	Indonesia	DRR207814
14	IND07	Indonesian	Indonesia	DRR207816
15	EGP01	Egyptian	Egypt	SRR11653362
16	EGP02	Egyptian	Egypt	SRR11653363
17	EGP03	Egyptian	Egypt	SRR11653364
18	EGP04	Egyptian	Egypt	SRR11653365
19	EGP05	Egyptian	Egypt	SRR11653366
20	EGP06	Egyptian	Egypt	SRR11653367
21	EGP07	Egyptian	Egypt	SRR11653368
22	MLS01	Malaysian	Malaysia	SRR11741880
23	MLS02	Malaysian	Malaysia	SRR11741881
24	MLS03	Malaysian	Malaysia	SRR11741883
25	MLS04	Malaysian	Malaysia	SRR11741885
26	MLS05	Malaysian	Malaysia	SRR11741887
27	MLS06	Malaysian	Malaysia	SRR11741888
28	MLS07	Malaysian	Malaysia	SRR11741889
29	VTN01	Vietnamese	Vietnam	SRR12929831
30	VTN02	Vietnamese	Vietnam	SRR12929832
31	VTN03	Vietnamese	Vietnam	SRR12929833
32	VTN04	Vietnamese	Vietnam	SRR12929839
33	VTN05	Vietnamese	Vietnam	SRR12929840
34	VTN06	Vietnamese	Vietnam	SRR12929841
35	VTN07	Vietnamese	Vietnam	SRR12929842
36	MXC01	Mexican	Mexico	SRR14131230
37	MXC02	Mexican	Mexico	SRR14131231
38	MXC03	Mexican	Mexico	SRR14131232
39	MXC04	Mexican	Mexico	SRR14131233
40	MXC05	Mexican	Mexico	SRR14131234
41	MXC06	Mexican	Mexico	SRR14131242
42	MXC07	Mexican	Mexico	SRR14131248
43	AUS01	Australian	Australia	SRR6013650
44	AUS02	Australian	Australia	SRR6013651
45	AUS03	Australian	Australia	SRR6013652
46	AUS04	Australian	Australia	SRR6013653
47	AUS05	Australian	Australia	SRR6013654
48	AUS06	Australian	Australia	SRR6013655
49	AUS07	Australian	Australia	SRR6013656

## Sheet: Supplementary Data 3
No.	Sample-id	Population	Country	MG-RAST IDs
1	InBO01	Bodo	India	mgm4556487.3
2	InBO02	Bodo	India	mgm4553197.3
3	InBO03	Bodo	India	mgm4553198.3
4	InBO04	Bodo	India	mgm4565522.3
5	InBO05	Bodo	India	mgm4553287.3
6	InTA01	Tai-Aiton	India	mgm4553288.3
7	InTA02	Tai-Aiton	India	mgm4553289.3
8	InTA03	Tai-Aiton	India	mgm4553290.3
9	InTA04	Tai-Aiton	India	mgm4553291.3
10	InTA05	Tai-Aiton	India	mgm4553292.3
11	InTT01	Tea tribe	India	mgm4553363.3
12	InTT02	Tea tribe	India	mgm4565521.3
13	InTT03	Tea tribe	India	mgm4553355.3
14	InTT04	Tea tribe	India	mgm4553356.3
15	InTT05	Tea tribe	India	mgm4553357.3
16	InKR01	Karbi	India	mgm4553328.3
17	InKR02	Karbi	India	mgm4553329.3
18	InKR03	Karbi	India	mgm4553330.3
19	InKR04	Karbi	India	mgm4553331.3
20	InKR05	Karbi	India	mgm4565523.3
21	InTP01	Tai-Phake	India	mgm4553574.3
22	InTP02	Tai-Phake	India	mgm4553575.3
23	InTP03	Tai-Phake	India	mgm4553573.3
24	InTP04	Tai-Phake	India	mgm4553576.3
25	InTP05	Tai-Phake	India	mgm4555159.3
26	InGN01	Gond	India	mgm4554736.3
27	InGN02	Gond	India	mgm4554735.3
28	InGN03	Gond	India	mgm4555160.3
29	InGN04	Gond	India	mgm4555161.3
30	InGN05	Gond	India	mgm4565524.3
31	InKY01	Koya	India	mgm4555200.3
32	InKY02	Koya	India	mgm4554737.3
33	InKY03	Koya	India	mgm4554738.3
34	InKY04	Koya	India	mgm4554739.3
35	InKY05	Koya	India	mgm4553353.3
36	InNY01	Nayak	India	mgm4553354.3
37	InNY02	Nayak	India	mgm4553364.3
38	InNY03	Nayak	India	mgm4553365.3
39	InNY04	Nayak	India	mgm4553372.3
40	InNY05	Nayak	India	mgm4553373.3
41	InKL01	Kolam	India	mgm4565525.3
42	InKL02	Kolam	India	mgm4555203.3
43	InKL03	Kolam	India	mgm4555257.3
44	InKL04	Kolam	India	mgm4555204.3
45	InKL05	Kolam	India	mgm4555258.3
46	InLP01	Lepcha	India	mgm4555259.3
47	InLP02	Lepcha	India	mgm4555260.3
48	InLP03	Lepcha	India	mgm4555261.3
49	InLP04	Lepcha	India	mgm4555265.3
50	InLP05	Lepcha	India	mgm4555266.3
51	InKK01	Kuki	India	mgm4555267.3
52	InKK02	Kuki	India	mgm4555299.3
53	InKK03	Kuki	India	mgm4555294.3
54	InKK04	Kuki	India	mgm4555295.3
55	InKK05	Kuki	India	mgm4556320.3
56	InNP01	Nepali	India	mgm4555293.3
57	InNP02	Nepali	India	mgm4555296.3
58	InNP03	Nepali	India	mgm4555297.3
59	InNP04	Nepali	India	mgm4555298.3
60	InNP05	Nepali	India	mgm4555319.3
61	InTK01	Tangkhul	India	mgm4555320.3
62	InTK02	Tangkhul	India	mgm4555321.3
63	InTK03	Tangkhul	India	mgm4559163.3
64	InTK04	Tangkhul	India	mgm4556319.3
65	InTK05	Tangkhul	India	mgm4566265.3
66	InMT01	Meitei	India	mgm4565526.3
67	InMT02	Meitei	India	mgm4566266.3
68	InMT03	Meitei	India	mgm4566267.3
69	InMT04	Meitei	India	mgm4566268.3
70	InMT05	Meitei	India	mgm4555881.3
71	InBT01	Bhutia	India	mgm4555882.3
72	InBT02	Bhutia	India	mgm4555883.3
73	InBT03	Bhutia	India	mgm4555885.3
74	InBT04	Bhutia	India	mgm4565527.3
75	InBT05	Bhutia	India	mgm4555887.3
76	Mg01	Mongolian	Mongolia	mgm4556660.3
77	Mg02	Mongolian	Mongolia	mgm4556677.3
78	Mg03	Mongolian	Mongolia	mgm4556680.3
79	Mg04	Mongolian	Mongolia	mgm4556686.3
80	Mg05	Mongolian	Mongolia	mgm4556690.3
81	Mg06	Mongolian	Mongolia	mgm4556693.3
82	Mg07	Mongolian	Mongolia	mgm4556696.3
83	Mg08	Mongolian	Mongolia	mgm4556697.3
84	Mg09	Mongolian	Mongolia	mgm4556698.3
85	Mg10	Mongolian	Mongolia	mgm4556699.3
86	Mg11	Mongolian	Mongolia	mgm4556700.3
87	Mg12	Mongolian	Mongolia	mgm4556701.3
88	Mg13	Mongolian	Mongolia	mgm4556702.3
89	Mg14	Mongolian	Mongolia	mgm4556703.3
90	Mg15	Mongolian	Mongolia	mgm4556704.3
91	Mg16	Mongolian	Mongolia	mgm4556705.3
92	Mg17	Mongolian	Mongolia	mgm4556706.3
93	Mg18	Mongolian	Mongolia	mgm4556707.3
94	Mg19	Mongolian	Mongolia	mgm4556709.3
95	Mg20	Mongolian	Mongolia	mgm4556710.3
96	Mg21	Mongolian	Mongolia	mgm4556711.3
97	Mg22	Mongolian	Mongolia	mgm4556712.3
98	Ad01	Amerindian	Venezuela	mgm4489370.3
99	Ad02	Amerindian	Venezuela	mgm4489396.3
100	Ad03	Amerindian	Venezuela	mgm4489397.3
101	Ad04	Amerindian	Venezuela	mgm4489398.3
102	Ad05	Amerindian	Venezuela	mgm4489399.3
103	Ad06	Amerindian	Venezuela	mgm4489422.3
104	Ad07	Amerindian	Venezuela	mgm4489427.3
105	Ad08	Amerindian	Venezuela	mgm4489443.3
106	Mw01	Malawian	Malawi	mgm4489829.3
107	Mw02	Malawian	Malawi	mgm4489833.3
108	Mw03	Malawian	Malawi	mgm4489836.3
109	Mw04	Malawian	Malawi	mgm4489839.3
110	Mw05	Malawian	Malawi	mgm4489847.3
111	Mw06	Malawian	Malawi	mgm4489852.3
112	Mw07	Malawian	Malawi	mgm4489860.3
113	Mw08	Malawian	Malawi	mgm4489862.3
114	Mw09	Malawian	Malawi	mgm4489866.3
115	Mw10	Malawian	Malawi	mgm4489869.3
116	Mw11	Malawian	Malawi	mgm4489883.3
117	Mw12	Malawian	Malawi	mgm4489903.3
118	Mw13	Malawian	Malawi	mgm4489922.3
119	Us01	American	USA	mgm4489456.3
120	Us02	American	USA	mgm4489460.3
121	Us03	American	USA	mgm4489463.3
122	Us04	American	USA	mgm4489466.3
123	Us05	American	USA	mgm4489469.3
124	Us06	American	USA	mgm4489472.3
125	Us07	American	USA	mgm4489477.3
126	Us08	American	USA	mgm4489481.3
127	Us09	American	USA	mgm4489484.3
128	Us10	American	USA	mgm4489486.3
129	Us11	American	USA	mgm4489496.3
130	Us12	American	USA	mgm4489498.3
131	Us13	American	USA	mgm4489500.3
132	Us14	American	USA	mgm4489509.3

## Sheet: Supplementary Data 4
Feature ID	Taxon	Confidence
#q2:types	categorical	categorical
2f4a2b08eec8d8d5f66dc0d20552881f	k__Bacteria; p__Proteobacteria; c__Gammaproteobacteria; o__Enterobacteriales; f__Enterobacteriaceae	1
f7a1c2a7dc74eb24446faaa79f519ee6	k__Bacteria; p__Firmicutes; c__Clostridia; o__Clostridiales; f__Lachnospiraceae; g__Roseburia; s__faecis	0.759689
b9390af2d3c1f284363c392e0a1a739e	k__Bacteria; p__Bacteroidetes; c__Bacteroidia; o__Bacteroidales; f__Prevotellaceae; g__Prevotella; s__copri	1
2aa282c745a023e4d652f986b63864b5	k__Bacteria; p__Bacteroidetes; c__Bacteroidia; o__Bacteroidales; f__Prevotellaceae; g__Prevotella; s__copri	1
3405d03b5b15b136693d243a7a66b554	k__Bacteria; p__Firmicutes; c__Clostridia; o__Clostridiales; f__Veillonellaceae; g__Megasphaera; s__	1
849154d1fef3cbacbdede1343a55ac92	k__Bacteria; p__Firmicutes; c__Bacilli; o__Lactobacillales; f__Streptococcaceae; g__Streptococcus; s__	0.999997
f83b1195dba1f41c5981ef6ac1d5424d	k__Bacteria; p__Bacteroidetes; c__Bacteroidia; o__Bacteroidales; f__Prevotellaceae; g__Prevotella; s__copri	1
2a035981843ab621533a4d12d244f6ac	k__Bacteria; p__Bacteroidetes; c__Bacteroidia; o__Bacteroidales; f__Prevotellaceae; g__Prevotella; s__copri	1
b672e098b5dce6c3da177e9e72a17415	k__Bacteria; p__Firmicutes; c__Clostridia; o__Clostridiales; f__Veillonellaceae; g__Dialister; s__	1
ec39293a8db6cdfc99fecc1decfa59d7	k__Bacteria; p__Firmicutes; c__Clostridia; o__Clostridiales; f__Ruminococcaceae; g__Faecalibacterium; s__prausnitzii	0.999787
40f80939e6303ce27ee4934e5332b44d	k__Bacteria; p__Firmicutes; c__Clostridia; o__Clostridiales; f__Ruminococcaceae; g__Faecalibacterium; s__prausnitzii	0.99989
6184f0b1e75cda5265da4646ba5fe76b	k__Bacteria; p__Firmicutes; c__Clostridia; o__Clostridiales; f__Ruminococcaceae; g__Faecalibacterium; s__prausnitzii	0.997639
1c42e1df478e2ff73b812be6621dc56b	k__Bacteria; p__Bacteroidetes; c__Bacteroidia; o__Bacteroidales; f__Prevotellaceae; g__Prevotella; s__copri	1
da3fd1a55a332ea87aa1da2b633d54b2	k__Bacteria; p__Firmicutes; c__Bacilli; o__Lactobacillales; f__Streptococcaceae; g__Streptococcus; s__luteciae	0.91345
cc1f106dae404eca16e3b7d588d58645	k__Bacteria; p__Bacteroidetes; c__Bacteroidia; o__Bacteroidales; f__Bacteroidaceae; g__Bacteroides; s__	1
f4509d0c3cb081d15e318a95547bf03c	k__Bacteria; p__Proteobacteria; c__Gammaproteobacteria; o__Aeromonadales; f__Succinivibrionaceae; g__Succinivibrio; s__	1
83a5381789d9b36ee36d3a312617f938	k__Bacteria; p__Firmicutes; c__Clostridia; o__Clostridiales; f__Ruminococcaceae; g__Ruminococcus; s__bromii	0.916351
7e27faca20639d80bc53e09e7de6a8c4	k__Bacteria; p__Firmicutes; c__Clostridia; o__Clostridiales; f__Veillonellaceae; g__Dialister; s__	1
72f64e85392f13ecee7d26ba5fd93335	k__Bacteria; p__Bacteroidetes; c__Bacteroidia; o__Bacteroidales; f__[Paraprevotellaceae]; g__[Prevotella]; s__	1
4909d32f86d0a60ac5713605991cf0e3	k__Bacteria; p__Proteobacteria; c__Gammaproteobacteria; o__Aeromonadales; f__Succinivibrionaceae; g__Succinivibrio; s__	1
367da03193554afa419233cf58aa75c7	k__Bacteria; p__Firmicutes; c__Clostridia; o__Clostridiales; f__Ruminococcaceae; g__Faecalibacterium; s__prausnitzii	0.999448
ffa2d3d4e030a8f45850c379c0d196f5	k__Bacteria; p__Actinobacteria; c__Actinobacteria; o__Bifidobacteriales; f__Bifidobacteriaceae; g__Bifidobacterium; s__adolescentis	0.984674
76c3589bb8ed952c0e018f6402cc6c9c	k__Bacteria; p__Firmicutes; c__Clostridia; o__Clostridiales; f__Lachnospiraceae; g__Roseburia; s__faecis	0.827287
ede0ef73350bd4109ff197bd6aec5072	k__Bacteria; p__Firmicutes; c__Clostridia; o__Clostridiales; f__Ruminococcaceae; g__; s__	0.912827
cf3066a41092683ba43872abdb6c99b9	k__Bacteria; p__Bacteroidetes; c__Bacteroidia; o__Bacteroidales; f__Prevotellaceae; g__Prevotella; s__copri	0.999999
18a9028dff6d3759193ec26771449c1c	k__Bacteria; p__Proteobacteria; c__Gammaproteobacteria; o__Enterobacteriales; f__Enterobacteriaceae; g__Klebsiella; s__	0.746381
1f1720abb615a906f17f01a2c748607d	k__Bacteria; p__Bacteroidetes; c__Bacteroidia; o__Bacteroidales; f__Prevotellaceae; g__Prevotella; s__copri	1
599a73cad76351bcc6176f64e183b643	k__Bacteria; p__Proteobacteria; c__Gammaproteobacteria; o__Pasteurellales; f__Pasteurellaceae; g__Haemophilus; s__parainfluenzae	0.999551
6c50dd3cf297cf30eaf754d064def0bb	k__Bacteria; p__Proteobacteria; c__Gammaproteobacteria; o__Enterobacteriales; f__Enterobacteriaceae; g__Klebsiella	0.773267
a4d98ca36dc66a0161e195b9a625b708	k__Bacteria; p__Firmicutes; c__Clostridia; o__Clostridiales; f__Lachnospiraceae; g__Roseburia	0.999858
9f074321ddcf3e2e3ae39f28e1cd48e9	k__Bacteria; p__Bacteroidetes; c__Bacteroidia; o__Bacteroidales; f__Bacteroidaceae; g__Bacteroides; s__	0.989559
4ab9ae12d7e08236fa75364480ad4799	k__Bacteria; p__Proteobacteria; c__Gammaproteobacteria; o__Pasteurellales; f__Pasteurellaceae; g__Haemophilus; s__parainfluenzae	0.999499
4982bbaf199abfd1057d12302f1c1321	k__Bacteria; p__Proteobacteria; c__Gammaproteobacteria; o__Enterobacteriales; f__Enterobacteriaceae; g__Escherichia; s__coli	0.845206
f2735c286490a71c359f4d5db6bdd217	k__Bacteria; p__Firmicutes; c__Clostridia; o__Clostridiales; f__Ruminococcaceae; g__Gemmiger; s__formicilis	0.950871
04b8458f4bfd4c1c9749a946c7f148ce	k__Bacteria; p__Firmicutes; c__Clostridia; o__Clostridiales; f__Ruminococcaceae; g__Oscillospira; s__	0.997553
7cb588b5b3c2e0c29276780e6f0bba2e	k__Bacteria; p__Firmicutes; c__Clostridia; o__Clostridiales; f__Veillonellaceae; g__Megamonas; s__	1
d4535a084421c28e38562926571e17bf	k__Bacteria; p__Firmicutes; c__Clostridia; o__Clostridiales; f__Lachnospiraceae; g__Lachnospira; s__	0.999999
2de10dd2ae8a30ed0ac7e261c66ca912	k__Bacteria; p__Bacteroidetes; c__Bacteroidia; o__Bacteroidales; f__Bacteroidaceae; g__Bacteroides; s__	1
d443d45b9452b33e2f15317f488a8aff	k__Bacteria; p__Actinobacteria; c__Coriobacteriia; o__Coriobacteriales; f__Coriobacteriaceae; g__Collinsella; s__aerofaciens	0.992552
fd204f7a88e546b2288fb9b86489ba32	k__Bacteria; p__Bacteroidetes; c__Bacteroidia; o__Bacteroidales; f__Bacteroidaceae; g__Bacteroides; s__	1
fadd383dcdfb88f5dc48f7038592a729	k__Bacteria; p__Firmicutes; c__Clostridia; o__Clostridiales; f__Veillonellaceae; g__Megamonas; s__	1
036ca3fa03f8d93a402ced6240a337fe	k__Bacteria; p__Firmicutes; c__Clostridia; o__Clostridiales; f__Ruminococcaceae; g__Oscillospira; s__	0.93843
51c88352cb0925e74ba66a7dd7cde265	k__Bacteria; p__Firmicutes; c__Erysipelotrichi; o__Erysipelotrichales; f__Erysipelotrichaceae; g__Catenibacterium; s__	0.999992
d7c4f386180dfc678f3e7a6f2f0389e6	k__Bacteria; p__Firmicutes; c__Clostridia; o__Clostridiales; f__Ruminococcaceae; g__Faecalibacterium; s__prausnitzii	0.999776
715d62eee33583e65e47a4ab721248dd	k__Bacteria; p__Firmicutes; c__Clostridia; o__Clostridiales; f__Lachnospiraceae; g__; s__	0.93802
a0dd9cdd5ec7926a5c0b664ab8dccb6e	k__Bacteria; p__Bacteroidetes; c__Bacteroidia; o__Bacteroidales; f__Prevotellaceae; g__Prevotella; s__copri	1
c4bf908610bf22c42dd14993f138e24b	k__Bacteria; p__Bacteroidetes; c__Bacteroidia; o__Bacteroidales; f__Bacteroidaceae; g__Bacteroides; s__ovatus	0.881604
31f65065981685d0756db935693187ae	k__Bacteria; p__Firmicutes; c__Clostridia; o__Clostridiales; f__Ruminococcaceae; g__; s__	0.844467
6b670d2dc6b808c28f4871e987547009	k__Bacteria; p__Bacteroidetes; c__Bacteroidia; o__Bacteroidales; f__Prevotellaceae; g__Prevotella; s__copri	1
547f7f631b685c5f07486e3170f16ea4	k__Bacteria; p__Firmicutes; c__Clostridia; o__Clostridiales; f__Lachnospiraceae; g__Dorea; s__longicatena	0.701162
bb37db43a4cba4e7297f7ea91a9c16c9	k__Bacteria; p__Proteobacteria; c__Gammaproteobacteria; o__Enterobacteriales; f__Enterobacteriaceae	1
983221711f529bb7d73fcffec66c0293	k__Bacteria; p__Firmicutes; c__Bacilli; o__Lactobacillales; f__Lactobacillaceae; g__Lactobacillus; s__salivarius	0.999998
8cf144d1a2cb9b742b5e647ae3937887	k__Bacteria; p__Firmicutes; c__Clostridia; o__Clostridiales; f__Ruminococcaceae; g__; s__	0.969877
3eda846ce814dd746d931203746b2d75	k__Bacteria; p__Bacteroidetes; c__Bacteroidia; o__Bacteroidales; f__Prevotellaceae; g__Prevotella; s__copri	1
392a676acb2642e9c29a21884bf95d7f	k__Bacteria; p__Bacteroidetes; c__Bacteroidia; o__Bacteroidales; f__Prevotellaceae; g__Prevotella; s__copri	1
38f9479d2f37d1036274704b09d2e3c5	k__Bacteria; p__Firmicutes; c__Clostridia; o__Clostridiales; f__Lachnospiraceae; g__Blautia; s__	0.999979
05ae06a52ac6c0822894a11e01b8cff0	k__Bacteria; p__Bacteroidetes; c__Bacteroidia; o__Bacteroidales; f__Prevotellaceae; g__Prevotella; s__copri	1
3bee466e34d5904ab15480910983a253	k__Bacteria; p__Bacteroidetes; c__Bacteroidia; o__Bacteroidales; f__Bacteroidaceae; g__Bacteroides; s__	1
f5efaab4944dca6092be8006004d7397	k__Bacteria; p__Proteobacteria; c__Gammaproteobacteria; o__Enterobacteriales; f__Enterobacteriaceae; g__Enterobacter	0.773876
6ba1a63b03ed1667ddedc0813b737f0d	k__Bacteria; p__Bacteroidetes; c__Bacteroidia; o__Bacteroidales; f__Rikenellaceae; g__Alistipes; s__putredinis	0.849619
a01b6188fb1fe6548a57a176ebbddf48	k__Bacteria; p__Bacteroidetes; c__Bacteroidia; o__Bacteroidales; f__Bacteroidaceae; g__Bacteroides; s__ovatus	0.779908
5c0644f23e7db04b7c8bd37098828313	k__Bacteria; p__Firmicutes; c__Clostridia; o__Clostridiales; f__Lachnospiraceae; g__[Ruminococcus]; s__	0.999684
dd5ce8d0b040693d540cb5aaf1b9fb3b	k__Bacteria; p__Firmicutes; c__Clostridia; o__Clostridiales	1
f2ef770661f8e5f12cc7df7098d0508f	k__Bacteria; p__Bacteroidetes; c__Bacteroidia; o__Bacteroidales; f__Prevotellaceae; g__Prevotella; s__copri	1
c7444b1d9b200fdeb922693aab29deb4	k__Bacteria; p__Firmicutes; c__Clostridia; o__Clostridiales; f__Ruminococcaceae; g__Ruminococcus; s__bromii	0.999996
1af89e0412a7ff7bb73ad842ace8022c	k__Bacteria; p__Firmicutes; c__Clostridia; o__Clostridiales; f__Ruminococcaceae; g__Oscillospira; s__	0.984679
783d5459b7b42bd4d7a2ac1d434949b2	k__Bacteria; p__Firmicutes; c__Bacilli; o__Lactobacillales; f__Streptococcaceae; g__Streptococcus; s__	0.999854
422c57e0b95d87bba2652657b5b9ed80	k__Bacteria; p__Bacteroidetes; c__Bacteroidia; o__Bacteroidales; f__Prevotellaceae; g__Prevotella; s__copri	0.999999
bfad690571983692244717f38b9c41c7	k__Bacteria; p__Bacteroidetes; c__Bacteroidia; o__Bacteroidales; f__Bacteroidaceae; g__Bacteroides; s__	1
c2eddec1e38393e26c177bf54864d92e	k__Bacteria; p__Bacteroidetes; c__Bacteroidia; o__Bacteroidales; f__Prevotellaceae; g__Prevotella; s__copri	1
a448970de11b09c53971e6ae439c3e85	k__Bacteria; p__Firmicutes; c__Clostridia; o__Clostridiales; f__Ruminococcaceae; g__; s__	0.853868
ddbf23c8c5653d14479d9bf997ef7e1b	k__Bacteria; p__Bacteroidetes; c__Bacteroidia; o__Bacteroidales; f__Bacteroidaceae; g__Bacteroides; s__uniformis	0.999948
7e3e371ef86710a1d15916b6ac9b8bab	k__Bacteria; p__Firmicutes; c__Clostridia; o__Clostridiales; f__Lachnospiraceae; g__Lachnospira; s__	1
63fd7de4e72912112a2908e46d6c7e93	k__Bacteria; p__Firmicutes; c__Clostridia; o__Clostridiales; f__Lachnospiraceae; g__Lachnobacterium; s__	0.999879
ea1ddbc2728ed1cdaf4f0a38150a02b9	k__Bacteria; p__Bacteroidetes; c__Bacteroidia; o__Bacteroidales; f__S24-7; g__; s__	0.999922
91b972210468ef4de88b2f8934c3440d	k__Bacteria; p__Firmicutes; c__Clostridia; o__Clostridiales; f__Ruminococcaceae; g__; s__	0.887213
154741a52d5412be964f4499c769204e	k__Bacteria; p__Bacteroidetes; c__Bacteroidia; o__Bacteroidales; f__Prevotellaceae; g__Prevotella; s__copri	0.999978
88b29218e2c5d84df9a59ae2d1aff494	k__Bacteria; p__Firmicutes; c__Clostridia; o__Clostridiales; f__Lachnospiraceae; g__Clostridium; s__hathewayi	0.999809
0f0ac6d33bcfe3869a70792a80a5eb3e	k__Bacteria; p__Bacteroidetes; c__Bacteroidia; o__Bacteroidales; f__Prevotellaceae; g__Prevotella; s__copri	1
083fab6b23b0135c1d625dcb8d498aa3	k__Bacteria; p__Bacteroidetes; c__Bacteroidia; o__Bacteroidales; f__Prevotellaceae; g__Prevotella; s__copri	0.999999
fcf9f2a64a65f067d37613330b00d4a6	k__Bacteria; p__Bacteroidetes; c__Bacteroidia; o__Bacteroidales; f__Bacteroidaceae; g__Bacteroides; s__caccae	0.999917
d5393c7cf8e6c689a0754e40d26c5cd7	k__Bacteria; p__Bacteroidetes; c__Bacteroidia; o__Bacteroidales; f__Prevotellaceae; g__Prevotella; s__copri	0.999998
0360a498b5585f9028fa802e6b4f7bf5	k__Bacteria; p__Firmicutes; c__Clostridia; o__Clostridiales; f__Veillonellaceae; g__Dialister; s__	1
8bcecfcbbe56c319b7884ef6b4617200	k__Bacteria; p__Firmicutes; c__Clostridia; o__Clostridiales; f__Lachnospiraceae; g__[Ruminococcus]; s__gnavus	0.999721
49371dba7ebfd8c224a3881f198f095c	k__Bacteria; p__Bacteroidetes; c__Bacteroidia; o__Bacteroidales; f__Prevotellaceae; g__Prevotella; s__stercorea	0.999991
3ec9a72eea2934c7e20bf5e3840b3935	k__Bacteria; p__Bacteroidetes; c__Bacteroidia; o__Bacteroidales; f__Porphyromonadaceae; g__Parabacteroides; s__	1
a24f8e5f754c2feed1690a9fdbb6cec2	k__Bacteria; p__Firmicutes; c__Clostridia; o__Clostridiales; f__Veillonellaceae; g__Megamonas; s__	1
e1481236cfd7f904a27a92e7ee8aef30	k__Bacteria; p__Proteobacteria; c__Gammaproteobacteria; o__Enterobacteriales; f__Enterobacteriaceae; g__Enterobacter	0.863465
671e062811f368568d9040b170053c21	k__Bacteria; p__Proteobacteria; c__Gammaproteobacteria; o__Pasteurellales; f__Pasteurellaceae; g__Haemophilus; s__parainfluenzae	0.999642
a8d9100f78d847cb09c360f730591afa	k__Bacteria; p__Bacteroidetes; c__Bacteroidia; o__Bacteroidales; f__Bacteroidaceae; g__Bacteroides; s__ovatus	0.999977
b3ec8ab0db3d6e2223414d46b188c898	k__Bacteria; p__Bacteroidetes; c__Bacteroidia; o__Bacteroidales; f__Prevotellaceae; g__Prevotella; s__copri	1
6d5e1003a0b9fb607ee900228cf2ceca	k__Bacteria; p__Bacteroidetes; c__Bacteroidia; o__Bacteroidales	1
86f045fbb5a7e541f8f99398aa6e3a3d	k__Bacteria; p__Firmicutes; c__Bacilli; o__Lactobacillales; f__Lactobacillaceae; g__Lactobacillus; s__ruminis	1
47d283a3f15b9959df96af278d4c35d4	k__Bacteria; p__Firmicutes; c__Clostridia; o__Clostridiales; f__Lachnospiraceae; g__Roseburia; s__	0.988112
76fc4961fc0d03b98855a86cb4a76a05	k__Bacteria; p__Firmicutes; c__Clostridia; o__Clostridiales; f__Lachnospiraceae; g__Lachnospira; s__	1
8e87f46b490518f4ad2519c810015fc0	k__Bacteria; p__Bacteroidetes; c__Bacteroidia; o__Bacteroidales; f__Bacteroidaceae; g__Bacteroides; s__	0.999998
566bd0e046921ae0659f419aa34d03dc	k__Bacteria; p__Bacteroidetes; c__Bacteroidia; o__Bacteroidales; f__Prevotellaceae; g__Prevotella; s__copri	1
11fb5435de9654fcd1ba0ca103e584a3	k__Bacteria; p__Firmicutes; c__Erysipelotrichi; o__Erysipelotrichales; f__Erysipelotrichaceae; g__[Eubacterium]; s__biforme	1
350ba14926179628f62de3e64c6a551d	k__Bacteria; p__Firmicutes; c__Clostridia; o__Clostridiales; f__Ruminococcaceae	0.99966
92eddee421b7899a7359a59cb1cc4820	k__Bacteria; p__Proteobacteria; c__Gammaproteobacteria; o__Pasteurellales; f__Pasteurellaceae; g__Haemophilus; s__parainfluenzae	0.999861
cd4a4cd5016bf44fe442b7072a21e1eb	k__Bacteria; p__Actinobacteria; c__Actinobacteria; o__Bifidobacteriales; f__Bifidobacteriaceae; g__Bifidobacterium; s__longum	0.998966
09d16d7c8fc4e84e25fc8ed0b069a0e3	k__Bacteria; p__Firmicutes; c__Clostridia; o__Clostridiales; f__Veillonellaceae; g__Dialister; s__	1
70e69ed4693ad14737da741d6a75f20f	k__Bacteria; p__Bacteroidetes; c__Bacteroidia; o__Bacteroidales; f__Bacteroidaceae; g__Bacteroides; s__	0.999999
da9a9dbda2b63a35ed52b64ce95064f3	k__Bacteria; p__Firmicutes; c__Clostridia; o__Clostridiales; f__Lachnospiraceae; g__Coprococcus; s__	0.999115
2053be50b6b8857c6fe8a93b6311732b	k__Bacteria; p__Bacteroidetes; c__Bacteroidia; o__Bacteroidales; f__Prevotellaceae; g__Prevotella; s__copri	1
173ae448654ca5335227d3b8525c15a4	k__Bacteria; p__Bacteroidetes; c__Bacteroidia; o__Bacteroidales; f__Bacteroidaceae; g__Bacteroides; s__plebeius	1
0f6d3a372c28d61263563e1a00d739a1	k__Bacteria; p__Bacteroidetes; c__Bacteroidia; o__Bacteroidales; f__Prevotellaceae; g__Prevotella; s__stercorea	1
da493085805a750d4a80b14c0cfedb6a	k__Bacteria; p__Bacteroidetes; c__Bacteroidia; o__Bacteroidales; f__; g__; s__	0.999998
a5733a2e2baba000471386d88ed13a8a	k__Bacteria; p__Firmicutes; c__Clostridia; o__Clostridiales; f__; g__; s__	0.999951
c5c818b51089aefc3431d3e8f9b1b5f7	k__Bacteria; p__Bacteroidetes; c__Bacteroidia; o__Bacteroidales; f__Prevotellaceae; g__Prevotella; s__copri	0.999998
ddb86f9de5a1de6649a1ff07c59c099b	k__Bacteria; p__Bacteroidetes; c__Bacteroidia; o__Bacteroidales; f__[Paraprevotellaceae]; g__[Prevotella]; s__	1
9ea084e821dafc494dca832a65b4424e	k__Bacteria; p__Firmicutes; c__Clostridia; o__Clostridiales; f__Veillonellaceae; g__Dialister; s__	1
d157ade9303477ab0b43e69c842bf44d	k__Bacteria; p__Firmicutes; c__Clostridia; o__Clostridiales; f__Lachnospiraceae; g__; s__	0.944119
a624c06d123beccb0d3eefea838c2418	k__Bacteria; p__Bacteroidetes; c__Bacteroidia; o__Bacteroidales; f__Bacteroidaceae; g__Bacteroides; s__ovatus	0.984534
2e9f1c3013022ced2c0c9567d59fc064	k__Bacteria; p__Firmicutes; c__Clostridia; o__Clostridiales; f__Ruminococcaceae; g__Gemmiger; s__formicilis	0.886307
6b93870eab8dbc35ab0f969e89ec0df4	k__Bacteria; p__Bacteroidetes; c__Bacteroidia; o__Bacteroidales; f__Porphyromonadaceae; g__Parabacteroides; s__distasonis	1
babb2ebb5ca6d5b569dbcd2b4b628198	k__Bacteria; p__Firmicutes; c__Bacilli; o__Lactobacillales; f__Leuconostocaceae; g__Weissella	0.936422
89f5a4c47a4a60cceb95c3146f68e83b	k__Bacteria; p__Firmicutes; c__Clostridia; o__Clostridiales; f__Ruminococcaceae; g__Faecalibacterium; s__prausnitzii	0.999863
5e49fd6cc303f7bf44556220b9f0a119	k__Bacteria; p__Firmicutes; c__Clostridia; o__Clostridiales; f__Veillonellaceae; g__Megasphaera; s__	1
6a8e34c34c852052fbb2ef47f31923cf	k__Bacteria; p__Actinobacteria; c__Actinobacteria; o__Bifidobacteriales; f__Bifidobacteriaceae; g__Bifidobacterium; s__	0.996845
5881bb20a5699e35017633aa882befb5	k__Bacteria; p__Firmicutes; c__Clostridia; o__Clostridiales; f__Veillonellaceae; g__Phascolarctobacterium; s__	1
2541e3970b637961e146802835851225	k__Bacteria; p__Bacteroidetes; c__Bacteroidia; o__Bacteroidales; f__Prevotellaceae; g__Prevotella; s__stercorea	0.999965
9196cc8493a3a9a67598970dccfe1b05	k__Bacteria; p__Firmicutes; c__Clostridia; o__Clostridiales; f__Lachnospiraceae; g__; s__	0.762938
89fdfed0daa1852ef44dcff4d1090b31	k__Bacteria; p__Bacteroidetes; c__Bacteroidia; o__Bacteroidales; f__Bacteroidaceae; g__Bacteroides; s__uniformis	0.999953
106e6b17a6a866f059edb6046bdfd2ed	k__Bacteria; p__Firmicutes; c__Bacilli; o__Lactobacillales; f__Enterococcaceae; g__Enterococcus; s__	0.930015
d69124fd7d2ae4a2b1263211c94248e4	k__Bacteria; p__Firmicutes; c__Clostridia; o__Clostridiales; f__; g__; s__	0.998863
ba5921a710625d52e6f0e828c875ffa4	k__Bacteria; p__Bacteroidetes; c__Bacteroidia; o__Bacteroidales; f__Bacteroidaceae; g__Bacteroides; s__ovatus	0.999973
207ec15f3c38f496bce098093a9922e0	k__Bacteria; p__Bacteroidetes; c__Bacteroidia; o__Bacteroidales; f__Prevotellaceae; g__Prevotella; s__copri	0.999999
2cd4365a9e4b771eef31dc320bc8b349	k__Bacteria; p__Bacteroidetes; c__Bacteroidia; o__Bacteroidales; f__Prevotellaceae; g__Prevotella; s__copri	0.999943
c66e6e041f77a5d7e40166ed88188134	k__Bacteria; p__Bacteroidetes; c__Bacteroidia; o__Bacteroidales; f__Prevotellaceae; g__Prevotella; s__copri	1
887a09354d908590ad7bb6d121043e8a	k__Bacteria; p__Firmicutes; c__Clostridia; o__Clostridiales; f__Veillonellaceae; g__Veillonella; s__dispar	0.979596
820bc0b04bf3fe1f7ff006d29138f3c2	k__Bacteria; p__Proteobacteria; c__Gammaproteobacteria; o__Enterobacteriales; f__Enterobacteriaceae; g__Klebsiella	0.751324
e4beb2a0cf01b366f1ab74e2a8673aba	k__Bacteria; p__Firmicutes; c__Clostridia; o__Clostridiales; f__Lachnospiraceae; g__Dorea; s__	0.990177
4a8a9f963e44bf08225fa5690c51fce9	k__Bacteria; p__Firmicutes; c__Clostridia; o__Clostridiales; f__Lachnospiraceae; g__Dorea; s__	0.99937
b3e535f5ce9d026c3e0b3f9629f57ca3	k__Bacteria; p__Firmicutes; c__Clostridia; o__Clostridiales; f__Christensenellaceae; g__; s__	1
d46bee96430838464d394a3674b68ab7	k__Bacteria; p__Bacteroidetes; c__Bacteroidia; o__Bacteroidales; f__Prevotellaceae; g__Prevotella; s__stercorea	1
33e9e4b0bdc49ff2fc85facd4efb668c	k__Bacteria; p__Bacteroidetes; c__Bacteroidia; o__Bacteroidales; f__Bacteroidaceae; g__Bacteroides; s__	0.999999
2b98073a84f1e483cca1c267e4df7b54	k__Bacteria; p__Bacteroidetes; c__Bacteroidia; o__Bacteroidales; f__[Paraprevotellaceae]; g__[Prevotella]; s__	1
ea1f8fed8b03e522371bc1636f3fdaa0	k__Bacteria; p__Actinobacteria; c__Coriobacteriia; o__Coriobacteriales; f__Coriobacteriaceae; g__Slackia; s__	1
32d82707df89d6609bb9832e5b3e122a	k__Bacteria; p__Firmicutes; c__Clostridia; o__Clostridiales; f__; g__; s__	0.997445
68a70afaf4f24d5129a3019c7d4332de	k__Bacteria; p__Firmicutes; c__Clostridia; o__Clostridiales; f__Ruminococcaceae; g__Faecalibacterium; s__prausnitzii	0.999623
3b32ed0e7eeb5c90fe7673da1480c197	k__Bacteria; p__Firmicutes; c__Bacilli; o__Lactobacillales; f__Streptococcaceae; g__Streptococcus; s__infantis	0.706132
33adecc4cc8f465664f444240fb5c9dc	k__Bacteria; p__Firmicutes; c__Clostridia; o__Clostridiales; f__Clostridiaceae; g__Clostridium	0.860017
9d2c8caeb6241f933ef317e09bac147a	k__Bacteria; p__Bacteroidetes; c__Bacteroidia; o__Bacteroidales; f__Rikenellaceae; g__Alistipes; s__onderdonkii	0.871025
e1dc294465bd0a8a4c214ba25ec38268	k__Bacteria; p__Bacteroidetes; c__Bacteroidia; o__Bacteroidales; f__[Barnesiellaceae]; g__; s__	0.976378
9f816697f98090f0dabc2559e60dbb97	k__Bacteria; p__Bacteroidetes; c__Bacteroidia; o__Bacteroidales; f__Bacteroidaceae; g__Bacteroides; s__caccae	0.999949
6c7a7724773d8ff99763aafa0a02ece2	k__Bacteria; p__Firmicutes; c__Bacilli; o__Lactobacillales; f__Lactobacillaceae; g__Lactobacillus; s__mucosae	0.999998
8a66e4725750e40bd19b1770b6b845de	k__Bacteria; p__Firmicutes; c__Clostridia; o__Clostridiales; f__Ruminococcaceae; g__Ruminococcus; s__	0.858844
a1d7db2eb229495c2c82b6983acf7e43	k__Bacteria; p__Proteobacteria; c__Gammaproteobacteria; o__Aeromonadales; f__Succinivibrionaceae; g__Succinivibrio; s__	1
2a231f08891292ebf633fb67c2243110	k__Bacteria; p__Firmicutes; c__Clostridia; o__Clostridiales; f__Lachnospiraceae; g__Blautia; s__obeum	0.98615
91dc84ebadabc9153b19cf300cbfa59b	k__Archaea; p__Euryarchaeota; c__Methanobacteria; o__Methanobacteriales; f__Methanobacteriaceae; g__Methanobrevibacter; s__	1
45c5edd51be1ecc155c9f12c0374f5b2	k__Bacteria; p__Firmicutes; c__Clostridia; o__Clostridiales; f__Lachnospiraceae; g__Dorea; s__formicigenerans	0.998252
0a84792697a4bcbfa12a4093f6768236	k__Bacteria; p__Firmicutes; c__Clostridia; o__Clostridiales; f__Veillonellaceae; g__Megamonas; s__	1
863baabe1481f5f03d1272ce4b32bbcc	k__Bacteria; p__Firmicutes; c__Bacilli; o__Lactobacillales; f__Streptococcaceae; g__Streptococcus	1
9998b3d5a8de24510794124a93a62ca1	k__Bacteria; p__Firmicutes; c__Clostridia; o__Clostridiales; f__Veillonellaceae; g__Dialister; s__	1
c9e21dad475c9090c4ec857d7106b67e	k__Bacteria; p__Bacteroidetes; c__Bacteroidia; o__Bacteroidales; f__[Paraprevotellaceae]; g__[Prevotella]; s__	1
7c3cc6005da2f728eacac44a313594cc	k__Bacteria; p__Firmicutes; c__Clostridia; o__Clostridiales; f__Lachnospiraceae; g__Coprococcus; s__eutactus	0.999999
a2d91ff068d4d3e47e8ebd18bc9fec1c	k__Bacteria; p__Firmicutes; c__Bacilli; o__Lactobacillales; f__Streptococcaceae; g__Streptococcus	0.999933
b8420c2e11cc062fd99e1155ddddb171	k__Bacteria; p__Firmicutes; c__Clostridia; o__Clostridiales; f__Ruminococcaceae; g__Gemmiger; s__formicilis	0.786532
3abf10c0fb708bc94c3ea4dd299e0970	k__Bacteria; p__Bacteroidetes; c__Bacteroidia; o__Bacteroidales; f__Prevotellaceae; g__Prevotella; s__copri	1
c16453cfe83a0da9b42b67a9928234ea	k__Bacteria; p__Firmicutes; c__Clostridia; o__Clostridiales; f__Veillonellaceae; g__Dialister; s__	1
9053fc5c937eee9f16eb3c8fbf3f3039	k__Bacteria; p__Bacteroidetes; c__Bacteroidia; o__Bacteroidales; f__; g__; s__	0.999991
28c3bf7fb1be06e765b7abdc66000829	k__Bacteria; p__Bacteroidetes; c__Bacteroidia; o__Bacteroidales; f__[Paraprevotellaceae]; g__[Prevotella]; s__	1
b6ca57b9cf5e2d88922807a1cc3e237b	k__Bacteria; p__Firmicutes; c__Clostridia; o__Clostridiales; f__Ruminococcaceae	0.998603
bfcc9b374a770efb60478d89d009a495	k__Bacteria; p__Firmicutes; c__Clostridia; o__Clostridiales; f__Veillonellaceae; g__Veillonella; s__dispar	0.999255
7ce98cea781747a0ba923b48fdaed593	k__Bacteria; p__Bacteroidetes; c__Bacteroidia; o__Bacteroidales; f__[Paraprevotellaceae]; g__[Prevotella]; s__	1
4e29949fbf33f687665c7ec95d0b1b26	k__Bacteria; p__Firmicutes; c__Clostridia; o__Clostridiales; f__Clostridiaceae; g__Clostridium; s__celatum	0.724885
eccab839a45edd87251e3c3f36b9001b	k__Bacteria; p__Firmicutes; c__Clostridia; o__Clostridiales; f__Clostridiaceae; g__; s__	0.991719
8a2950244650b024368aa8174145ba33	k__Bacteria; p__Firmicutes; c__Clostridia; o__Clostridiales; f__Lachnospiraceae; g__Blautia; s__	0.985528
b5ff4016396a404663fd032074961530	k__Bacteria; p__Bacteroidetes; c__Bacteroidia; o__Bacteroidales; f__Prevotellaceae; g__Prevotella; s__copri	1
72a75c4bf4dca90e4037f596ad740ddc	k__Bacteria; p__Bacteroidetes; c__Bacteroidia; o__Bacteroidales; f__Bacteroidaceae; g__Bacteroides; s__ovatus	0.99996
360c6cab27a6e2e89f2ae970b48cd64a	k__Bacteria; p__Firmicutes; c__Clostridia; o__Clostridiales; f__Veillonellaceae; g__Dialister; s__	1
1c0949e7f4282c28096c344d2a0e15d3	k__Bacteria; p__Firmicutes; c__Clostridia; o__Clostridiales; f__Lachnospiraceae; g__; s__	0.85786
fd0887872e89951a41489518f3c9c75b	k__Bacteria; p__Firmicutes; c__Clostridia; o__Clostridiales; f__; g__; s__	0.999985
064e4534321e1ba622c760d6c35bbd41	k__Bacteria; p__Firmicutes; c__Clostridia; o__Clostridiales; f__Veillonellaceae; g__Dialister; s__	1
f6f530f92555939ea54e52ff48dd49cb	k__Bacteria; p__Firmicutes; c__Clostridia; o__Clostridiales; f__Ruminococcaceae; g__Butyricicoccus; s__pullicaecorum	0.78683
f11e4b249d3509fda9217d682ead7a7d	k__Bacteria; p__Proteobacteria; c__Deltaproteobacteria; o__Desulfovibrionales; f__Desulfovibrionaceae; g__Desulfovibrio; s__	0.999384
10bd2c302de3131cb8c9a8caa944642f	k__Bacteria; p__Bacteroidetes; c__Bacteroidia; o__Bacteroidales; f__Prevotellaceae; g__Prevotella; s__stercorea	0.99999
3f343829f3f41b46c9bd0fe100c5bb7f	k__Bacteria; p__Bacteroidetes; c__Bacteroidia; o__Bacteroidales; f__[Paraprevotellaceae]; g__Paraprevotella; s__	1
87b094a577efbdc5727a753a93583820	k__Bacteria; p__Firmicutes; c__Clostridia; o__Clostridiales; f__; g__; s__	0.999932
ff7008e0758ad4e31fc71663fead0d80	k__Bacteria; p__Firmicutes; c__Clostridia; o__Clostridiales; f__Lachnospiraceae; g__[Ruminococcus]; s__torques	0.974528
c073505a5b32b2bf056e74a3a75b25c9	k__Bacteria; p__; c__; o__; f__; g__; s__	0.824151
29c92dd089c4362c8266a7d0a44fc1c8	k__Bacteria; p__Proteobacteria; c__Gammaproteobacteria; o__Enterobacteriales; f__Enterobacteriaceae; g__Klebsiella; s__	0.834106
f0dc442036122227add19b59bd309512	k__Bacteria; p__Proteobacteria; c__Gammaproteobacteria; o__Enterobacteriales; f__Enterobacteriaceae; g__Enterobacter	0.831342
2e294c31958dc79650f9c41f1514bec3	k__Bacteria; p__Firmicutes; c__Clostridia; o__Clostridiales; f__Veillonellaceae; g__Dialister; s__	1
cef5f133120ac29abd5d3eb3bba6de00	k__Bacteria; p__Firmicutes; c__Clostridia; o__Clostridiales; f__Veillonellaceae; g__Veillonella; s__parvula	0.719261
3a90aa033371f41fc4b71cadd0a19b4c	k__Bacteria; p__Firmicutes; c__Clostridia; o__Clostridiales; f__Veillonellaceae; g__Dialister; s__	1
3d851ec0c09670864ce9be8aa0a965c3	k__Bacteria; p__Firmicutes; c__Clostridia; o__Clostridiales; f__Lachnospiraceae; g__Blautia; s__	0.998705
483931b77f72899280ba8db5c64f74ea	k__Bacteria; p__Bacteroidetes; c__Bacteroidia; o__Bacteroidales; f__[Paraprevotellaceae]; g__[Prevotella]; s__	1
533aae5de320a1fc7b3feeebe56aac7e	k__Bacteria; p__Bacteroidetes; c__Bacteroidia; o__Bacteroidales; f__Prevotellaceae; g__Prevotella; s__copri	1
59dfabe350e121d71eca0fb0bd5b54f8	k__Bacteria; p__Actinobacteria; c__Actinobacteria; o__Bifidobacteriales; f__Bifidobacteriaceae; g__Bifidobacterium; s__bifidum	0.995101
2cacf357b689684d68a65b90e46d4bff	k__Bacteria; p__Bacteroidetes; c__Bacteroidia; o__Bacteroidales; f__[Barnesiellaceae]; g__; s__	0.989466
88f5843b867aabe2251db4b59ee2b595	k__Bacteria; p__Bacteroidetes; c__Bacteroidia; o__Bacteroidales; f__Prevotellaceae; g__Prevotella; s__	0.999999
2f7271293c4ad0a004821c7b8a99a212	k__Bacteria; p__Bacteroidetes; c__Bacteroidia; o__Bacteroidales; f__[Paraprevotellaceae]; g__[Prevotella]; s__	1
bd53cca109e76445c3dce2ce73506ae5	k__Bacteria; p__Bacteroidetes; c__Bacteroidia; o__Bacteroidales; f__Prevotellaceae; g__Prevotella; s__copri	0.999999
3960f0864976f7a79ea638566f628084	k__Bacteria; p__Proteobacteria; c__Betaproteobacteria; o__Burkholderiales; f__Alcaligenaceae; g__Sutterella; s__	1
9ebf8cc5de2162d93434ee6abfc5ddd2	k__Bacteria; p__Bacteroidetes; c__Bacteroidia; o__Bacteroidales; f__Bacteroidaceae; g__Bacteroides; s__ovatus	0.999981
f9bf25150c643d74e7af3bd8a65856ae	k__Bacteria; p__Bacteroidetes; c__Bacteroidia; o__Bacteroidales; f__Bacteroidaceae; g__Bacteroides; s__fragilis	0.999981
e9cf6f35f7c497f672ceaf99d9b9a028	k__Bacteria; p__Bacteroidetes; c__Bacteroidia; o__Bacteroidales; f__S24-7; g__; s__	0.999919
f6e1a92281e0e0ddac0834736c64106b	k__Bacteria; p__Bacteroidetes; c__Bacteroidia; o__Bacteroidales; f__; g__; s__	0.999998
702add448b05e3087ea6cecea7dd90b4	k__Bacteria; p__Firmicutes; c__Clostridia; o__Clostridiales; f__Lachnospiraceae; g__Coprococcus; s__catus	0.99988
31343b94deb6ad2b7282f6973326d8cc	k__Bacteria; p__Bacteroidetes; c__Bacteroidia; o__Bacteroidales; f__Bacteroidaceae; g__Bacteroides; s__	1
af17873bd26e0db6a5397e4d013d02b3	k__Bacteria; p__Firmicutes; c__Erysipelotrichi; o__Erysipelotrichales; f__Erysipelotrichaceae; g__Catenibacterium; s__	0.999949
36820592a8e64721e8dc19616305311a	k__Bacteria; p__Bacteroidetes; c__Bacteroidia; o__Bacteroidales; f__[Paraprevotellaceae]; g__Paraprevotella; s__	1
d95e96718caa6f508f3815d2537fe8e9	k__Bacteria; p__Bacteroidetes; c__Bacteroidia; o__Bacteroidales; f__[Paraprevotellaceae]; g__; s__	0.999999
d60b8c440499961ba1925f03df351d87	k__Bacteria; p__Bacteroidetes; c__Bacteroidia; o__Bacteroidales; f__Prevotellaceae; g__Prevotella; s__copri	0.999995
851d8b0b44c78c7ce24c78b9f14b1d85	k__Bacteria; p__Bacteroidetes; c__Bacteroidia; o__Bacteroidales; f__Bacteroidaceae; g__Bacteroides; s__	0.992848
6a19966c44f56563f3b6ebbc17e0a19a	k__Bacteria; p__Firmicutes; c__Clostridia; o__Clostridiales; f__Ruminococcaceae	0.999981
06afb5c32352351eb72cfe85f69bf9b8	k__Bacteria; p__Proteobacteria; c__Gammaproteobacteria; o__Enterobacteriales; f__Enterobacteriaceae; g__Enterobacter	0.89726
5f370ac909321e883adcb4799b534ce9	k__Bacteria; p__Firmicutes; c__Clostridia; o__Clostridiales; f__Ruminococcaceae; g__; s__	0.719396
cbbaae2df526368589dc3572f01d76a4	k__Bacteria; p__Firmicutes; c__Clostridia; o__Clostridiales; f__Lachnospiraceae; g__Ruminococcus; s__lactaris	0.882236
02e2ac3750bfa168e9e3678385bbe714	k__Bacteria; p__Firmicutes; c__Clostridia; o__Clostridiales; f__Veillonellaceae; g__Dialister; s__	1
6b3e668d3a5e0c8e67160dde23e4ea09	k__Bacteria; p__Proteobacteria; c__Gammaproteobacteria; o__Pasteurellales; f__Pasteurellaceae; g__Haemophilus; s__parainfluenzae	0.998928
0ae1308cf1201de65c4edfcd616e89b2	k__Bacteria; p__Firmicutes; c__Clostridia; o__Clostridiales; f__Lachnospiraceae	0.999622
e03ee1f1777020ae06c5e26fffd1acac	k__Bacteria; p__Bacteroidetes; c__Bacteroidia; o__Bacteroidales; f__[Paraprevotellaceae]; g__[Prevotella]; s__	1
6cf9377cac40b1f3400cf708e908ae0e	k__Bacteria; p__Firmicutes; c__Clostridia; o__Clostridiales; f__Clostridiaceae; g__Clostridium; s__	0.991823
b43d6421bf9f8924077084aca4a208f1	k__Bacteria; p__Tenericutes; c__Mollicutes; o__; f__; g__; s__	1
0a8e095639289a6d40232a048748fb50	k__Bacteria; p__Firmicutes; c__Clostridia; o__Clostridiales; f__Lachnospiraceae; g__Roseburia	0.990724
c5af8b00fd994d3b4c083495ed86aa15	k__Bacteria; p__Bacteroidetes; c__Bacteroidia; o__Bacteroidales; f__Prevotellaceae; g__Prevotella; s__copri	1
e7fc8a7b7dbd6ef1b3a169709fc1445d	k__Bacteria; p__Firmicutes; c__Clostridia; o__Clostridiales; f__Ruminococcaceae; g__Oscillospira; s__	0.99765
87718da5ae6cd567d85163b51ca61782	k__Bacteria; p__Bacteroidetes; c__Bacteroidia; o__Bacteroidales; f__Prevotellaceae; g__Prevotella; s__copri	0.999999
22fec3034d13a239ed00bf79b77da91a	k__Bacteria; p__Firmicutes; c__Clostridia; o__Clostridiales; f__Veillonellaceae; g__Megasphaera; s__	1
14d30b85f6c5f64a0f07964095bc6034	k__Bacteria; p__Firmicutes; c__Clostridia; o__Clostridiales	1
f2f49669e1e0744eac6a673253af0a08	k__Bacteria; p__Firmicutes; c__Clostridia; o__Clostridiales; f__Lachnospiraceae; g__Roseburia; s__	0.979558
8a205ee0a6075685ae573eff34c7bad6	k__Bacteria; p__Firmicutes; c__Clostridia; o__Clostridiales; f__Ruminococcaceae; g__; s__	0.942881
dbfc3d6a441aa75d483bdaf29c43ecf9	k__Bacteria; p__Firmicutes; c__Clostridia; o__Clostridiales; f__Ruminococcaceae	0.999245
40469692f58f993d1cf7d035e65e7678	k__Bacteria; p__Firmicutes; c__Clostridia; o__Clostridiales; f__Ruminococcaceae; g__; s__	0.999323
530d3460c0874dd0cd67424fe3a81d53	k__Bacteria; p__Bacteroidetes; c__Bacteroidia; o__Bacteroidales; f__Prevotellaceae; g__Prevotella; s__copri	1
c257458ad35f300807c4e8efd190709e	k__Bacteria; p__Firmicutes; c__Clostridia; o__Clostridiales; f__Lachnospiraceae; g__; s__	0.985831
bd2eb093a44ae4b83e0a828180924d76	k__Bacteria; p__Fusobacteria; c__Fusobacteriia; o__Fusobacteriales; f__Fusobacteriaceae	1
4fe66972b920c5d73cce2f8b9bb5b1de	k__Bacteria; p__Firmicutes; c__Clostridia; o__Clostridiales; f__; g__; s__	0.999985
1b9e228c67d6cb4da873dfd894c90049	k__Bacteria; p__Bacteroidetes; c__Bacteroidia; o__Bacteroidales; f__Rikenellaceae; g__; s__	0.999481
5291006ef2427233f10df0b5ca786a79	k__Bacteria; p__Firmicutes; c__Clostridia; o__Clostridiales; f__Ruminococcaceae	0.999998
b3c4daa4b29fdecb1a1553c98e7e0bc4	k__Bacteria; p__Bacteroidetes; c__Bacteroidia; o__Bacteroidales; f__[Paraprevotellaceae]; g__[Prevotella]; s__	1
c0be08c84b1ef840cd00b745c05db454	k__Bacteria; p__Bacteroidetes; c__Bacteroidia; o__Bacteroidales; f__Prevotellaceae; g__Prevotella; s__stercorea	0.99997
84a60f017aa63485c0561110fcba8030	k__Bacteria; p__Firmicutes; c__Bacilli; o__Lactobacillales; f__Streptococcaceae; g__Streptococcus; s__	0.999998
6017a8636cef0c0fd8eb75a3980b015a	k__Bacteria; p__Bacteroidetes; c__Bacteroidia; o__Bacteroidales; f__Prevotellaceae; g__Prevotella; s__copri	1
8eba7366a8f01b86e891de509d8cc771	k__Bacteria; p__Firmicutes; c__Clostridia; o__Clostridiales; f__Ruminococcaceae; g__; s__	0.774976
7640ed68ba08e76fcd8c961dea462ef0	k__Bacteria; p__Proteobacteria; c__Betaproteobacteria; o__Burkholderiales; f__Alcaligenaceae; g__Sutterella; s__	1
a25305566d3c86ba086b4bd278233716	k__Bacteria; p__Bacteroidetes; c__Bacteroidia; o__Bacteroidales; f__Bacteroidaceae; g__Bacteroides; s__	1
5fd809f0a152d245084f578cefe62ebe	k__Bacteria; p__Firmicutes; c__Bacilli; o__Lactobacillales; f__Streptococcaceae; g__Streptococcus; s__	0.996575
7cd3851b5de83922f607847673175021	k__Bacteria; p__Bacteroidetes; c__Bacteroidia; o__Bacteroidales; f__Bacteroidaceae; g__Bacteroides; s__ovatus	0.999969
eac134a7e9f7aac1092aea02739781de	k__Bacteria; p__Actinobacteria; c__Coriobacteriia; o__Coriobacteriales; f__Coriobacteriaceae; g__; s__	0.999981
fb17d530fb0393a7972e95eb243a7d08	k__Bacteria; p__Firmicutes; c__Bacilli; o__Lactobacillales; f__Streptococcaceae; g__Streptococcus; s__	0.998783
59aba35383866365521b5d8e34c9c481	k__Bacteria; p__Firmicutes; c__Clostridia; o__Clostridiales; f__Ruminococcaceae; g__Oscillospira; s__	0.996669
06fbeaa93e3fc6cd1f4ba44cea881b18	k__Bacteria; p__Bacteroidetes; c__Bacteroidia; o__Bacteroidales; f__Prevotellaceae; g__Prevotella; s__	0.999987
00f9c282e8d6799a64003cc4d23d3a6d	k__Bacteria; p__Actinobacteria; c__Actinobacteria; o__Bifidobacteriales; f__Bifidobacteriaceae; g__Bifidobacterium; s__	0.998256
fdd3209ad30f7bb2e74bdc3d72433350	k__Bacteria; p__Bacteroidetes; c__Bacteroidia; o__Bacteroidales; f__Prevotellaceae; g__Prevotella; s__stercorea	0.999997
4ec7b9e161adf7c121bdb077fe0f619e	k__Bacteria; p__Firmicutes; c__Clostridia; o__Clostridiales; f__Lachnospiraceae; g__Blautia; s__	0.996883
8c1fe2c986a4055bea7ee24e21a71647	k__Bacteria; p__Bacteroidetes; c__Bacteroidia; o__Bacteroidales; f__Bacteroidaceae; g__Bacteroides; s__	0.991578
837b99c813c89596edcaadae2bb5235e	k__Bacteria; p__Firmicutes; c__Clostridia; o__Clostridiales; f__Veillonellaceae; g__Veillonella; s__dispar	0.999323
50d3445948b8d11e1bdb00956cd46912	k__Bacteria; p__Firmicutes; c__Clostridia; o__Clostridiales; f__Ruminococcaceae; g__Oscillospira; s__	0.996993
69fb42988e0a038de312b59fc31ed5ea	k__Bacteria; p__Firmicutes; c__Clostridia; o__Clostridiales; f__Ruminococcaceae; g__Faecalibacterium; s__prausnitzii	0.999858
f05d1d9fec9483b196e2fc7550455c65	k__Bacteria; p__Spirochaetes; c__Spirochaetes; o__Spirochaetales; f__Spirochaetaceae; g__Treponema; s__	0.995878
10d07f8c1ac3ca987c212ca51396d38f	k__Bacteria; p__Firmicutes; c__Clostridia; o__Clostridiales; f__Ruminococcaceae; g__Ruminococcus; s__	0.997595
8e17ecbf2a65e4a43201a3cffb0f7025	k__Bacteria; p__Firmicutes; c__Clostridia; o__Clostridiales; f__Ruminococcaceae; g__Ruminococcus; s__bromii	0.915136
9f0c386ae5ed1e8a4cf60627eaef9738	k__Bacteria; p__Firmicutes; c__Clostridia; o__Clostridiales; f__Ruminococcaceae; g__Oscillospira; s__	0.995596
1f18dbbb225e8763c64350c77cba55f1	k__Bacteria; p__Bacteroidetes; c__Bacteroidia; o__Bacteroidales; f__Prevotellaceae; g__Prevotella; s__copri	0.999857
061a6b4b3a1557321e38900ca1e3605c	k__Bacteria; p__Fusobacteria; c__Fusobacteriia; o__Fusobacteriales; f__Fusobacteriaceae; g__Cetobacterium; s__somerae	0.998989
ac098d083dee76dd7ec819a7337c75ae	k__Bacteria; p__Bacteroidetes; c__Bacteroidia; o__Bacteroidales; f__[Paraprevotellaceae]; g__[Prevotella]; s__	1
7f6c075bf17a7fa933ee9adfe7bedfdb	k__Bacteria; p__Firmicutes; c__Clostridia; o__Clostridiales; f__Veillonellaceae; g__Dialister; s__	1
661df506ff0cd36c76436c922748a569	k__Bacteria; p__Bacteroidetes; c__Bacteroidia; o__Bacteroidales; f__Prevotellaceae; g__Prevotella; s__copri	1
39588ae5a2fba3ddc3cad7a75d195554	k__Bacteria; p__Firmicutes; c__Clostridia; o__Clostridiales; f__Lachnospiraceae; g__Coprococcus; s__	0.99926
05073e247f22ba778523c1de9e3185c4	k__Bacteria; p__Proteobacteria; c__Betaproteobacteria; o__Burkholderiales; f__Alcaligenaceae; g__Sutterella; s__	1
0ca6a9c5b1b03d6c643666062c82b499	k__Bacteria; p__Firmicutes; c__Clostridia; o__Clostridiales; f__Ruminococcaceae; g__; s__	0.847906
15c71dc60a0b4e35fa5115904e171d76	k__Bacteria; p__Firmicutes; c__Clostridia; o__Clostridiales; f__Ruminococcaceae; g__Ruminococcus; s__callidus	1
ff0422364e39826ec17f3ddc94272307	k__Bacteria; p__Bacteroidetes; c__Bacteroidia; o__Bacteroidales; f__Prevotellaceae; g__Prevotella; s__	0.999934
6c47b07a692d8b0a6427d9c5660314af	k__Bacteria; p__Firmicutes; c__Clostridia; o__Clostridiales; f__Lachnospiraceae; g__; s__	0.873158
785314c917c979b50a09201d82aeba41	k__Bacteria; p__Bacteroidetes; c__Bacteroidia; o__Bacteroidales; f__Prevotellaceae; g__Prevotella; s__copri	0.999994
df0a59b8994a26a4c09b65c6df62c43f	k__Bacteria; p__Firmicutes; c__Clostridia; o__Clostridiales; f__Lachnospiraceae; g__Roseburia; s__	0.991146
869dcf58751cc0aa6bae22f6bf086271	k__Bacteria; p__Tenericutes; c__Mollicutes; o__; f__; g__; s__	0.999998
fd0d2f1319fbcbb835875615a2d06108	k__Bacteria; p__Bacteroidetes; c__Bacteroidia; o__Bacteroidales; f__Prevotellaceae; g__Prevotella; s__stercorea	1
fd6ab29d2dd16d2dab20c1ab31f04283	k__Bacteria; p__Actinobacteria; c__Coriobacteriia; o__Coriobacteriales; f__Coriobacteriaceae; g__Olsenella; s__umbonata	0.999619
3e7a7ecf0bf2faf445f50ec1f8e4f9af	k__Bacteria; p__Firmicutes; c__Erysipelotrichi; o__Erysipelotrichales; f__Erysipelotrichaceae; g__[Eubacterium]; s__biforme	1
6d0d2890157e32746e58a8ddfdd43897	k__Bacteria; p__Proteobacteria; c__Epsilonproteobacteria; o__Campylobacterales; f__Helicobacteraceae; g__Helicobacter; s__pylori	0.997644
35c3efa8f6e743639cc3ee6c84e0dc6f	k__Bacteria; p__Firmicutes; c__Clostridia; o__Clostridiales; f__; g__; s__	0.999858
cd1b54e70ff91aab0f1f0565f1fbbda4	k__Bacteria; p__Firmicutes; c__Erysipelotrichi; o__Erysipelotrichales; f__Erysipelotrichaceae; g__Catenibacterium; s__	0.999986
d501aab4d4eb38a3d797c48cff867d72	k__Bacteria; p__Firmicutes; c__Clostridia; o__Clostridiales; f__Veillonellaceae; g__Megasphaera; s__	1
3ce69164e0aee4c5d2b88b52a14c8cfb	k__Bacteria; p__Firmicutes; c__Clostridia; o__Clostridiales; f__Veillonellaceae; g__Megasphaera; s__	1
0b76c0de45ebe2ad7502a0a5546699ca	k__Bacteria; p__Firmicutes; c__Clostridia; o__Clostridiales; f__Lachnospiraceae; g__Coprococcus; s__eutactus	1
352d1b35082a8b1188393a1ae9a5abb7	k__Bacteria; p__Proteobacteria; c__Gammaproteobacteria; o__Enterobacteriales; f__Enterobacteriaceae	1
b7fc17568d018802dffc413bcb37d5be	k__Bacteria; p__Bacteroidetes; c__Bacteroidia; o__Bacteroidales; f__Bacteroidaceae; g__Bacteroides; s__	0.999999
a3314b254101e9026dbf73d5b53fa232	k__Bacteria; p__Firmicutes; c__Clostridia; o__Clostridiales; f__Veillonellaceae; g__Dialister; s__	1
607b6cd6a8b4af781646b1356deb9f69	k__Bacteria; p__Firmicutes; c__Clostridia; o__Clostridiales; f__Ruminococcaceae; g__Oscillospira; s__	0.999953
c321cee87a699373387b2ace8408029a	k__Bacteria; p__Bacteroidetes; c__Bacteroidia; o__Bacteroidales; f__Prevotellaceae; g__Prevotella; s__	0.99999
6ca0f56758f16c793d35499f8331aa81	k__Bacteria; p__Firmicutes; c__Clostridia; o__Clostridiales; f__Lachnospiraceae; g__; s__	0.979508
841ce8956aa83f60cb4c9e03b4fa67ff	k__Bacteria; p__Bacteroidetes; c__Bacteroidia; o__Bacteroidales; f__Prevotellaceae; g__Prevotella; s__stercorea	1
c347b291ff7d740e13a81f818cf86489	k__Bacteria; p__Firmicutes; c__Clostridia; o__Clostridiales; f__Ruminococcaceae; g__; s__	0.774093
acaa6fe062445b95590d349c619ff73f	k__Bacteria; p__Firmicutes; c__Erysipelotrichi; o__Erysipelotrichales; f__Erysipelotrichaceae; g__[Eubacterium]; s__biforme	1
8a6ac5e505b66e73c70049c2f4ba9baf	k__Bacteria; p__Bacteroidetes; c__Bacteroidia; o__Bacteroidales; f__Bacteroidaceae; g__Bacteroides; s__ovatus	0.999984
121b72c11e4fef515ec416687443c090	k__Bacteria; p__Firmicutes; c__Clostridia; o__Clostridiales; f__Clostridiaceae; g__Clostridium; s__perfringens	0.999966
f3a410e98a45a126ca49026269dbaa75	k__Bacteria; p__Firmicutes; c__Clostridia; o__Clostridiales; f__Veillonellaceae; g__Dialister; s__	1
675783333d5522953a635873005580c9	k__Bacteria; p__Firmicutes; c__Clostridia; o__Clostridiales; f__Ruminococcaceae; g__; s__	0.883649
499250d1eb1b6f98130c402db806bb81	k__Bacteria; p__Firmicutes; c__Clostridia; o__Clostridiales; f__Lachnospiraceae; g__[Ruminococcus]; s__gnavus	0.991487
f7b47e8d2ba0d0215dcbff655d75ee0d	k__Bacteria; p__Firmicutes; c__Clostridia; o__Clostridiales; f__Ruminococcaceae; g__; s__	0.999839
c91bd492f688402909a642ae8f3c75d4	k__Bacteria; p__Tenericutes; c__Mollicutes; o__RF39; f__; g__; s__	1
b34f978325ec702ce77ccddf8667e2dc	k__Bacteria; p__Actinobacteria; c__Coriobacteriia; o__Coriobacteriales; f__Coriobacteriaceae; g__; s__	0.999983
ffeae2fdd8c2c7b1d1c1c1d7a33944c8	k__Bacteria; p__Firmicutes; c__Clostridia; o__Clostridiales; f__Lachnospiraceae; g__Clostridium	0.996831
6883f1410319c930e7879c353e15f5eb	k__Bacteria; p__Firmicutes; c__Clostridia; o__Clostridiales; f__Peptostreptococcaceae	0.923432
f32a4ad1002748d85f836ebc73f64bac	k__Bacteria; p__Firmicutes; c__Clostridia; o__Clostridiales; f__Lachnospiraceae; g__Lachnospira; s__	0.999999
2783d18e28ee998d5a228d9f2ee99c6c	k__Bacteria; p__Firmicutes; c__Clostridia; o__Clostridiales; f__Lachnospiraceae; g__Roseburia; s__	0.77948
701421f64eeb8d049669187c06479669	k__Bacteria; p__Actinobacteria; c__Coriobacteriia; o__Coriobacteriales; f__Coriobacteriaceae; g__; s__	0.998691
cec975bd6af8d56f82895105d2ce6a1e	k__Bacteria; p__Bacteroidetes; c__Bacteroidia; o__Bacteroidales; f__Porphyromonadaceae; g__Parabacteroides; s__gordonii	0.999962
1f965df10b41fee8dfd905dafc8ccab0	k__Bacteria; p__Bacteroidetes; c__Bacteroidia; o__Bacteroidales; f__Bacteroidaceae; g__Bacteroides; s__uniformis	0.999207
22abf6fba4b9b486476a829e66d08dbe	k__Bacteria; p__Firmicutes; c__Clostridia; o__Clostridiales; f__Veillonellaceae; g__Dialister; s__	1
054cdf3f9e980ce162b6c1cb211c2365	k__Bacteria; p__Bacteroidetes; c__Bacteroidia; o__Bacteroidales; f__[Barnesiellaceae]	1
d77155a966ed0a35d7c21b5bccb863c1	k__Bacteria; p__Proteobacteria; c__Gammaproteobacteria; o__Enterobacteriales; f__Enterobacteriaceae	1
93654e5bf80c35b236bcc4014aec890d	k__Bacteria; p__Proteobacteria; c__Gammaproteobacteria; o__Enterobacteriales; f__Enterobacteriaceae; g__Enterobacter	0.762994
a074f5647ff7d297a05ab390588b494d	k__Bacteria; p__Bacteroidetes; c__Bacteroidia; o__Bacteroidales; f__Prevotellaceae; g__Prevotella; s__copri	0.999999
67533024dceebf111cd510010d7ddfaa	k__Bacteria; p__Bacteroidetes; c__Bacteroidia; o__Bacteroidales; f__Porphyromonadaceae; g__Parabacteroides; s__distasonis	1
b14c3f748ff5130552acea8a2b12f29d	k__Bacteria; p__Bacteroidetes; c__Bacteroidia; o__Bacteroidales; f__Bacteroidaceae; g__Bacteroides; s__fragilis	1
7e2179a379e68860e5f9f7a3910299f7	k__Bacteria; p__Bacteroidetes; c__Bacteroidia; o__Bacteroidales; f__Prevotellaceae; g__Prevotella; s__stercorea	0.999932
a11cf534b1436fc250233bb6b89fea01	k__Bacteria; p__Firmicutes; c__Clostridia; o__Clostridiales; f__Lachnospiraceae; g__Lachnospira; s__	0.999999
7a482be1dc9ddae565dac183757c0384	k__Bacteria; p__Firmicutes; c__Clostridia; o__Clostridiales; f__Ruminococcaceae; g__; s__	0.995669
361d5fcf93ca753fe4872c98a62972b3	k__Bacteria; p__Firmicutes; c__Clostridia; o__Clostridiales; f__Lachnospiraceae; g__Coprococcus; s__	0.997225
2cdc4bf35baa16afc99e1dd1442b1491	k__Bacteria; p__Firmicutes; c__Clostridia; o__Clostridiales; f__Christensenellaceae; g__; s__	1
eafd628b20ca053656834ae309d5ad2e	k__Bacteria; p__Tenericutes; c__Mollicutes; o__; f__; g__; s__	1
981a06d7150093f09fd2672f5b9c8286	k__Bacteria; p__Proteobacteria; c__Gammaproteobacteria; o__Pasteurellales; f__Pasteurellaceae; g__Haemophilus; s__parainfluenzae	0.999604
cc6dc18ff390378e4ef8afda272af79d	k__Bacteria; p__Firmicutes; c__Clostridia; o__Clostridiales; f__Veillonellaceae; g__Megasphaera; s__	1
6c04f5781d8928335a39161e871ef4a3	k__Bacteria; p__Proteobacteria; c__Gammaproteobacteria; o__Enterobacteriales; f__Enterobacteriaceae; g__Enterobacter	0.872935
caa0717d4c594d843949154b66f555f5	k__Bacteria; p__Firmicutes; c__Clostridia; o__Clostridiales; f__Ruminococcaceae; g__Ruminococcus; s__flavefaciens	1
dfabe18a00309fd3cce4adbca3052534	k__Bacteria; p__Firmicutes; c__Clostridia; o__Clostridiales; f__Ruminococcaceae; g__Oscillospira; s__	0.99695
72ab1e2240693af4d33e3ddd7e7ea07d	k__Bacteria; p__Bacteroidetes; c__Bacteroidia; o__Bacteroidales; f__[Paraprevotellaceae]; g__Paraprevotella; s__	1
c0bdf40bd81eb1c1e2700f1d21df0d54	k__Bacteria; p__Bacteroidetes; c__Bacteroidia; o__Bacteroidales; f__Bacteroidaceae; g__Bacteroides; s__	0.999998
b5b81ade60b1ab146311e770cdd6d309	k__Bacteria; p__Firmicutes; c__Clostridia; o__Clostridiales; f__Ruminococcaceae; g__; s__	0.956955
964b4e1d99a1441b5dac125d1452b97a	k__Bacteria; p__Bacteroidetes; c__Bacteroidia; o__Bacteroidales; f__Porphyromonadaceae; g__Parabacteroides; s__	0.999649
d3e488d976f1581060eaa770848062e3	k__Bacteria; p__Firmicutes; c__Bacilli; o__Lactobacillales; f__Streptococcaceae; g__Streptococcus; s__	0.999998
641c5345bf2f1635c6ec345204c88412	k__Bacteria; p__Firmicutes; c__Clostridia; o__Clostridiales; f__Veillonellaceae; g__Acidaminococcus; s__	1
b97d1619c1ec3e4be9d661c453ef60bd	k__Bacteria; p__Elusimicrobia; c__Elusimicrobia; o__Elusimicrobiales; f__Elusimicrobiaceae; g__; s__	1
f83efe25aee9b231dd49c07c187546c8	k__Bacteria; p__Cyanobacteria; c__4C0d-2; o__YS2; f__; g__; s__	1
f21fcb443a357dfb49dbe37bc3f81c9a	k__Bacteria; p__Firmicutes; c__Clostridia; o__Clostridiales; f__Lachnospiraceae; g__Blautia; s__	0.988561
aa959b65edddc07feb99fb4d03e51f11	k__Bacteria; p__Proteobacteria; c__Gammaproteobacteria; o__Pasteurellales; f__Pasteurellaceae; g__Haemophilus; s__parainfluenzae	0.997819
0a9d9d68f97b777255dce803a1332c46	k__Bacteria; p__Bacteroidetes; c__Bacteroidia; o__Bacteroidales; f__[Barnesiellaceae]; g__; s__	0.894076
d89f50e84c7e6e2644badb9a4af2d87b	k__Bacteria; p__Proteobacteria; c__Betaproteobacteria; o__Burkholderiales; f__Alcaligenaceae; g__Sutterella; s__	1
26207a351efe75cbfa09a30200441fb0	k__Bacteria; p__Firmicutes; c__Clostridia; o__Clostridiales; f__Ruminococcaceae; g__Oscillospira; s__	0.995645
a6f49386e5fe823f883be2c1fe152c84	k__Bacteria; p__Bacteroidetes; c__Bacteroidia; o__Bacteroidales; f__Prevotellaceae; g__Prevotella; s__copri	0.999998
bd9c2f7a03ee44383cac722b818c17de	k__Bacteria; p__Bacteroidetes; c__Bacteroidia; o__Bacteroidales; f__[Paraprevotellaceae]; g__[Prevotella]; s__	1
cf732a856bc44801c7881b09ab7d2a91	k__Bacteria; p__Bacteroidetes; c__Bacteroidia; o__Bacteroidales; f__Bacteroidaceae; g__Bacteroides; s__	1
f78efaecc36d0ef3a07520c2eebc477e	k__Bacteria; p__Bacteroidetes; c__Bacteroidia; o__Bacteroidales; f__[Paraprevotellaceae]; g__[Prevotella]; s__	1
0412b0933d55406f102b59f09b0953e8	k__Bacteria; p__Bacteroidetes; c__Bacteroidia; o__Bacteroidales; f__Prevotellaceae; g__Prevotella; s__copri	0.999999
b22b1fcd675eddeef23afaae6627d0e1	k__Bacteria; p__Firmicutes; c__Clostridia; o__Clostridiales; f__Ruminococcaceae; g__Faecalibacterium; s__prausnitzii	0.999815
dcfaf16bd8d89f482fe605e35a781926	k__Bacteria; p__Bacteroidetes; c__Bacteroidia; o__Bacteroidales; f__Rikenellaceae; g__; s__	0.954311
a5dd4d03cd797e41233d890d16224672	k__Bacteria; p__Firmicutes; c__Clostridia; o__Clostridiales; f__Ruminococcaceae; g__Oscillospira; s__	0.999919
341f7c87bee33b1957d86a760048c2b9	k__Bacteria; p__Bacteroidetes; c__Bacteroidia; o__Bacteroidales; f__Bacteroidaceae; g__Bacteroides	1
7be20ab5575e77de265dba897f45b263	k__Bacteria; p__Firmicutes; c__Clostridia; o__Clostridiales; f__Ruminococcaceae; g__; s__	0.950784
38dddae5984d279c35f847119f8d58a1	k__Bacteria; p__Bacteroidetes; c__Bacteroidia; o__Bacteroidales; f__Prevotellaceae; g__Prevotella; s__copri	1
e34d29908dc05b63deee9162f2edc668	k__Bacteria; p__Bacteroidetes; c__Bacteroidia; o__Bacteroidales; f__Prevotellaceae; g__Prevotella; s__copri	0.999998
bf904f2df121a1415f778ac24d703996	k__Bacteria; p__Bacteroidetes; c__Bacteroidia; o__Bacteroidales; f__Prevotellaceae; g__Prevotella; s__	0.999367
d32b15170c98ca686a68fd623369efdf	k__Bacteria; p__Bacteroidetes; c__Bacteroidia; o__Bacteroidales; f__Bacteroidaceae; g__Bacteroides; s__fragilis	0.99998
52db700c73772c0df959095403d58bbe	k__Bacteria; p__Bacteroidetes; c__Bacteroidia; o__Bacteroidales; f__Porphyromonadaceae; g__Parabacteroides; s__distasonis	1
c01510bff7b77875a8b1558ee4d6530d	k__Bacteria; p__Firmicutes; c__Clostridia; o__Clostridiales; f__Lachnospiraceae; g__; s__	0.892834
473139e5c23478d7fa1eee1de4a463bd	k__Bacteria; p__Firmicutes; c__Clostridia; o__Clostridiales; f__Ruminococcaceae; g__Faecalibacterium; s__prausnitzii	0.99988
14ba4392bdb30cdf8b958a7e0d02d8a8	k__Bacteria; p__Firmicutes; c__Bacilli; o__Lactobacillales; f__Streptococcaceae; g__Streptococcus; s__luteciae	0.93908
9e0eb6fb39aa7ba040f10c8aa416a136	k__Bacteria; p__Firmicutes; c__Clostridia; o__Clostridiales; f__Ruminococcaceae; g__Oscillospira; s__	0.99875
2c04370f01b782754cc821b71cab8ca8	k__Bacteria; p__Fusobacteria; c__Fusobacteriia; o__Fusobacteriales; f__Fusobacteriaceae; g__Fusobacterium; s__	0.990192
399343c8eb3905300b61a459f4869693	k__Bacteria; p__Firmicutes; c__Clostridia; o__Clostridiales; f__Lachnospiraceae; g__Dorea; s__	0.797165
727c6f4f026ee26f7900eceb8572d5c6	k__Bacteria; p__Bacteroidetes; c__Bacteroidia; o__Bacteroidales; f__Bacteroidaceae; g__Bacteroides; s__	1
c077ac129ab114ca70a368e9c02d5390	k__Bacteria; p__Firmicutes; c__Clostridia; o__Clostridiales	0.999593
aa872b9a024f9b341b844c287680cc2c	k__Bacteria; p__Firmicutes; c__Bacilli; o__Lactobacillales; f__Streptococcaceae; g__Streptococcus; s__anginosus	0.999998
690e20086081804c728c410458f2f636	k__Bacteria; p__Firmicutes; c__Clostridia; o__Clostridiales; f__Lachnospiraceae; g__; s__	0.976943
00ffa432ea3445f71c4923b4cd5d954d	k__Bacteria; p__Firmicutes; c__Clostridia; o__Clostridiales; f__Ruminococcaceae; g__Ruminococcus; s__	0.999986
31f232781685558bf9d62e35e8f237f9	k__Bacteria; p__Verrucomicrobia; c__Verrucomicrobiae; o__Verrucomicrobiales; f__Verrucomicrobiaceae; g__Akkermansia; s__muciniphila	1
8c83910d529ff0b134a650258237ed64	k__Bacteria; p__Firmicutes; c__Clostridia; o__Clostridiales; f__Ruminococcaceae; g__Ruminococcus; s__	0.999996
dfbfb19eaec2a395e5ae5ba55ebc5150	k__Bacteria; p__Firmicutes; c__Bacilli; o__Lactobacillales; f__Streptococcaceae; g__Streptococcus; s__anginosus	0.999998
135ea3e4d147e2cf6e381bd218ca38c2	k__Bacteria; p__Firmicutes; c__Clostridia; o__Clostridiales; f__Veillonellaceae; g__Veillonella; s__dispar	0.954461
d557e3991be2a7244add2ff95d4832de	k__Bacteria; p__Firmicutes; c__Clostridia; o__Clostridiales; f__Veillonellaceae; g__Dialister; s__	1
e8fdd4a8a7b6236f26db6551014d344a	k__Bacteria; p__Firmicutes; c__Clostridia; o__Clostridiales; f__Lachnospiraceae; g__Coprococcus; s__	0.999243
1b1f1850c1613c9a2b6281ff1cf3512b	k__Bacteria; p__Bacteroidetes; c__Bacteroidia; o__Bacteroidales; f__Bacteroidaceae; g__Bacteroides; s__	0.991876
d954d1899eb8f71ab1ab35da8b163d33	k__Bacteria; p__Bacteroidetes; c__Bacteroidia; o__Bacteroidales; f__Bacteroidaceae; g__Bacteroides; s__ovatus	0.999965
a8d7611e767ffb89ec6d47226658afd1	k__Bacteria; p__Firmicutes; c__Clostridia; o__Clostridiales; f__Clostridiaceae; g__Clostridium; s__	0.964569
4d041fdc3fd27f2548c6ddc8a618f931	k__Bacteria; p__Firmicutes; c__Clostridia; o__Clostridiales; f__Veillonellaceae; g__Mitsuokella; s__	0.997518
4852a0c2199e8b82b741808e92dbf3a5	k__Bacteria; p__Bacteroidetes; c__Bacteroidia; o__Bacteroidales; f__[Paraprevotellaceae]; g__CF231; s__	0.999992
d118dedcb8277a28e6d3ae772fe1a2be	k__Bacteria; p__Firmicutes; c__Clostridia; o__Clostridiales; f__Lachnospiraceae; g__Anaerostipes; s__	0.999769
8353945b0da49493531325167723b884	k__Bacteria; p__Bacteroidetes; c__Bacteroidia; o__Bacteroidales; f__Prevotellaceae; g__Prevotella; s__copri	0.999999
61ac76dc8ba1bd8f2d98e2a0b58bc82f	k__Bacteria; p__Tenericutes; c__Mollicutes; o__Anaeroplasmatales; f__Anaeroplasmataceae; g__; s__	1
c6cdc71a1f7376db5a843ade152ed641	k__Bacteria; p__Firmicutes; c__Bacilli; o__Lactobacillales; f__Enterococcaceae; g__Enterococcus; s__	0.910308
24611b55d194ba610108e9b1556680e3	k__Bacteria; p__Firmicutes; c__Clostridia; o__Clostridiales; f__; g__; s__	0.71637
9f5ec06586c336f81f6084715d0dd092	k__Bacteria; p__Bacteroidetes; c__Bacteroidia; o__Bacteroidales; f__Bacteroidaceae; g__Bacteroides; s__ovatus	0.999981
11fd4a39ef9d994dcecf70ed4ffb11b9	k__Bacteria; p__Firmicutes; c__Clostridia; o__Clostridiales; f__Lachnospiraceae; g__; s__	0.897338
f9f785eb29cbd285100a26b0e35981d8	k__Bacteria; p__Bacteroidetes; c__Bacteroidia; o__Bacteroidales; f__Prevotellaceae; g__Prevotella; s__stercorea	0.999997
65b696d121fbef6a969cf8b473f2685b	k__Bacteria; p__Bacteroidetes; c__Bacteroidia; o__Bacteroidales; f__Prevotellaceae; g__Prevotella; s__copri	0.999998
5d19609e91159598573931e77e5af5c3	k__Bacteria; p__Firmicutes; c__Clostridia; o__Clostridiales; f__Christensenellaceae; g__; s__	1
a95bd2f1ac0065e39a28d3930a3cd651	k__Bacteria; p__Firmicutes; c__Clostridia; o__Clostridiales; f__Lachnospiraceae	0.86931
705225244c39e4aebfd6915bb2785b76	k__Bacteria; p__Bacteroidetes; c__Bacteroidia; o__Bacteroidales; f__Rikenellaceae; g__; s__	0.971814
bb715a262273a3b9bfb903b086872dd1	k__Bacteria; p__Firmicutes; c__Clostridia; o__Clostridiales; f__Lachnospiraceae	0.999169
747fd6f373855c62d3a1453229ab9e7d	k__Bacteria; p__Firmicutes; c__Clostridia; o__Clostridiales; f__Lachnospiraceae; g__Lachnospira; s__	1
b3218f853bf93ca30d73793f7cb66c0d	k__Bacteria; p__Bacteroidetes; c__Bacteroidia; o__Bacteroidales; f__Prevotellaceae; g__Prevotella; s__	0.999991
044575c49355d2dc1dc328d7f4cccf07	k__Bacteria; p__Actinobacteria; c__Coriobacteriia; o__Coriobacteriales; f__Coriobacteriaceae; g__; s__	0.983591
e909e35b246e5a19d9f561c40059fbc7	k__Bacteria; p__Bacteroidetes; c__Bacteroidia; o__Bacteroidales; f__Bacteroidaceae; g__Bacteroides; s__	1
244bee25b63f157f89f1e97e608f5c47	k__Bacteria; p__Firmicutes; c__Bacilli; o__Lactobacillales; f__Lactobacillaceae; g__Lactobacillus; s__helveticus	0.96792
35bd046ce5a0ea421305bf919a62d024	k__Bacteria; p__Firmicutes; c__Clostridia; o__Clostridiales; f__Veillonellaceae; g__Veillonella; s__dispar	0.998705
f2194e2b5ac2b267d1ff4f7b00da6078	k__Bacteria; p__Firmicutes; c__Clostridia; o__Clostridiales; f__Ruminococcaceae; g__Ruminococcus; s__	0.765055
8132425cdc74200aec074a16dba3bafe	k__Bacteria; p__Proteobacteria; c__Gammaproteobacteria; o__Pasteurellales; f__Pasteurellaceae; g__Haemophilus; s__parainfluenzae	0.999893
e03f582ef7790abe5266b461553dc269	k__Bacteria; p__Firmicutes; c__Clostridia; o__Clostridiales; f__Veillonellaceae; g__Veillonella; s__parvula	0.920407
333c88222ef5bcffbaa209d693e4b302	k__Bacteria; p__Firmicutes; c__Clostridia; o__Clostridiales; f__Ruminococcaceae; g__Ruminococcus; s__bromii	0.929215
28fd1584b9ec4217eecd67e48fc29cdc	k__Bacteria; p__Tenericutes; c__Mollicutes; o__; f__; g__; s__	0.999993
04dc8e663beb3f52412d226b5a536bd0	k__Bacteria; p__Firmicutes; c__Clostridia; o__Clostridiales; f__Veillonellaceae; g__Dialister; s__	1
bcaabba344163f6223d510ddc31fe170	k__Bacteria; p__Bacteroidetes; c__Bacteroidia; o__Bacteroidales; f__[Paraprevotellaceae]; g__[Prevotella]; s__	1
02e0e7cf8aa8041880c82e640ed3c14e	k__Bacteria; p__Bacteroidetes; c__Bacteroidia; o__Bacteroidales; f__[Odoribacteraceae]; g__Odoribacter; s__	1
0f9295744170f03f0446812dee684099	k__Bacteria; p__Firmicutes; c__Clostridia; o__Clostridiales; f__Lachnospiraceae; g__Lachnospira; s__	1
47c53a8d43b6dbfd40e8cfa5bfeaf564	k__Bacteria; p__Bacteroidetes; c__Bacteroidia; o__Bacteroidales; f__; g__; s__	0.99999
c1e8642f8860f09533337e6dcac4c65f	k__Bacteria; p__Firmicutes; c__Erysipelotrichi; o__Erysipelotrichales; f__Erysipelotrichaceae; g__; s__	1
efa9ca7e8c6b9d5daf608a0d418f89e0	k__Bacteria; p__Bacteroidetes; c__Bacteroidia; o__Bacteroidales; f__Prevotellaceae; g__Prevotella; s__copri	0.999999
6c3650722ecd334a593d3d969afa2f9a	k__Bacteria; p__Firmicutes; c__Clostridia; o__Clostridiales; f__Ruminococcaceae	0.997864
e8db8dd5643879fb46e00780cc07d818	k__Bacteria; p__Bacteroidetes; c__Bacteroidia; o__Bacteroidales; f__Rikenellaceae; g__Alistipes; s__indistinctus	1
3675f9c138d0cf2bdb15fddf68048b6c	k__Bacteria; p__Bacteroidetes; c__Bacteroidia; o__Bacteroidales; f__Prevotellaceae; g__Prevotella; s__copri	1
8a1545c1c452f4c8a11a62315c2d08b2	k__Bacteria; p__Firmicutes; c__Clostridia; o__Clostridiales; f__Ruminococcaceae; g__Oscillospira; s__	0.999939
f8477fed374934f724e0ad9ea845bbe6	k__Bacteria; p__Proteobacteria; c__Gammaproteobacteria; o__Enterobacteriales; f__Enterobacteriaceae; g__Citrobacter; s__	0.878725
eb5e95e1fa24bbc54058d61dae220f2e	k__Bacteria; p__Bacteroidetes; c__Bacteroidia; o__Bacteroidales; f__Prevotellaceae; g__Prevotella; s__copri	1
e077d391b7c6d4137db03c8a4bdf2416	k__Bacteria; p__Bacteroidetes; c__Bacteroidia; o__Bacteroidales; f__Prevotellaceae; g__Prevotella; s__stercorea	0.999996
34272e5acf8bda74002ed691482dd980	k__Bacteria; p__Firmicutes; c__Bacilli; o__Lactobacillales; f__Lactobacillaceae; g__Lactobacillus	1
33b05ff4b0fd1aaf25943a4bd1592b0c	k__Bacteria; p__Firmicutes; c__Clostridia; o__Clostridiales; f__Ruminococcaceae; g__Ruminococcus; s__	0.994204
5a7f3d0fb2284b82b12edf021779d66f	k__Bacteria; p__Firmicutes; c__Clostridia; o__Clostridiales; f__Christensenellaceae; g__; s__	1
dd98e002a75fa28874e80b7cd8c51c6c	k__Bacteria; p__Firmicutes; c__Clostridia; o__Clostridiales; f__; g__; s__	0.999956
e21fc8d6fb72d301fc9c60d5767cce74	k__Bacteria; p__Proteobacteria; c__Deltaproteobacteria; o__Desulfovibrionales; f__Desulfovibrionaceae; g__Bilophila; s__	1
e4684b46963d2d049855a685ab1dc3b8	k__Bacteria; p__Firmicutes; c__Clostridia; o__Clostridiales; f__; g__; s__	0.773384
c25faa4bedb62fde26ab656c6a25d996	k__Bacteria; p__Firmicutes; c__Bacilli; o__Lactobacillales; f__Lactobacillaceae; g__Lactobacillus; s__	0.805942
e16db6f53c176ff3721c61e69953793b	k__Bacteria; p__Bacteroidetes; c__Bacteroidia; o__Bacteroidales; f__[Barnesiellaceae]; g__; s__	0.838743
39d69dcac142a9ae01571459c3544ddb	k__Bacteria; p__Bacteroidetes; c__Bacteroidia; o__Bacteroidales; f__Prevotellaceae; g__Prevotella; s__copri	0.999998
13f6eecdfe805718d195b96dfb3a3e2b	k__Bacteria; p__Bacteroidetes; c__Bacteroidia; o__Bacteroidales; f__[Odoribacteraceae]; g__Butyricimonas; s__	1
7219a43ab421554e3dd641b11f5049d1	k__Bacteria; p__Proteobacteria; c__Gammaproteobacteria; o__Enterobacteriales; f__Enterobacteriaceae; g__Klebsiella; s__	0.83357
b77af7ecf7f3b9fd02a8c9a8c543c9d3	k__Bacteria; p__Firmicutes; c__Bacilli; o__Lactobacillales; f__Carnobacteriaceae; g__Granulicatella; s__	0.997189
d01b7b9264feefd2dee35e030a054600	k__Bacteria; p__Firmicutes; c__Clostridia; o__Clostridiales; f__Ruminococcaceae; g__; s__	0.982688
6a10dff3e643e6a3182e372ba9162ab1	k__Bacteria; p__Firmicutes; c__Clostridia; o__Clostridiales; f__Lachnospiraceae; g__Butyrivibrio; s__crossotus	0.999918
ec1d028ee66dce8039149f06ebd19130	k__Bacteria; p__Firmicutes; c__Clostridia; o__Clostridiales; f__Peptostreptococcaceae; g__Peptostreptococcus; s__	1
f3d062613e15b1da4944061134a7ca1f	k__Bacteria; p__Firmicutes; c__Clostridia; o__Clostridiales; f__Lachnospiraceae; g__Roseburia; s__	0.972741
7ce38fa11a6f3828fc986445b43ce6cf	k__Bacteria; p__Bacteroidetes; c__Bacteroidia; o__Bacteroidales; f__Bacteroidaceae; g__Bacteroides; s__	0.997455
c54849bf7a822e27d72aec51bf13bf52	k__Bacteria; p__Firmicutes; c__Clostridia; o__Clostridiales; f__Ruminococcaceae; g__Faecalibacterium; s__prausnitzii	0.996314
d04f9c0b368aa5db2d2a5f83d331c8e7	k__Bacteria; p__Bacteroidetes; c__Bacteroidia; o__Bacteroidales; f__Prevotellaceae; g__Prevotella; s__copri	0.99992
8fab93796f626531f49f6804fc0a95e1	k__Bacteria; p__Firmicutes; c__Bacilli; o__Lactobacillales; f__Lactobacillaceae; g__Lactobacillus; s__ruminis	1
e061176191d433a0da5994606fc9e862	k__Bacteria; p__Bacteroidetes; c__Bacteroidia; o__Bacteroidales; f__Prevotellaceae; g__Prevotella; s__copri	0.999999
1fd06619423d1a531ed099196d5d8b9d	k__Bacteria; p__Firmicutes; c__Clostridia; o__Clostridiales	0.999441
41d6e94b25c896c649a4f8298568b9e7	k__Bacteria; p__Actinobacteria; c__Actinobacteria; o__Bifidobacteriales; f__Bifidobacteriaceae; g__Bifidobacterium; s__longum	0.996966
ce04c001c6c43d28b5c17960d798d01d	k__Bacteria; p__Proteobacteria; c__Betaproteobacteria; o__Burkholderiales; f__Alcaligenaceae; g__Sutterella; s__	1
fb7084a65e0ffd36a2e5d4e771b99fba	k__Bacteria; p__Firmicutes; c__Clostridia; o__Clostridiales; f__Ruminococcaceae; g__Oscillospira; s__	0.999931
dfb1e53c12247f564224b46c09f39380	k__Bacteria; p__Firmicutes; c__Clostridia; o__Clostridiales; f__; g__; s__	0.987246
0aaa6a42316504ccc262ab3464bd5b6f	k__Bacteria; p__Spirochaetes; c__Spirochaetes; o__Spirochaetales; f__Spirochaetaceae; g__Treponema; s__	0.995458
2c1e785237ef015a4cef0c871f1170cb	k__Bacteria; p__Bacteroidetes; c__Bacteroidia; o__Bacteroidales; f__Prevotellaceae; g__Prevotella; s__	0.999992
6839caceac144cd1eb18df817ff336a1	k__Bacteria; p__Bacteroidetes; c__Bacteroidia; o__Bacteroidales; f__Prevotellaceae; g__Prevotella; s__copri	1
f6fa5a05e075e12d726c333b0aeaee4f	k__Bacteria; p__Actinobacteria; c__Coriobacteriia; o__Coriobacteriales; f__Coriobacteriaceae; g__Collinsella; s__	0.999876
63c21faf02f636d4db33eb0cd9578cc8	k__Bacteria; p__Firmicutes; c__Clostridia; o__Clostridiales; f__Lachnospiraceae; g__; s__	0.918022
df3bb41465a758c76d9d18f245eadb84	k__Bacteria; p__Bacteroidetes; c__Bacteroidia; o__Bacteroidales; f__Prevotellaceae; g__Prevotella; s__	0.999993
d4da6685892b8a3eed06ec63a629cd0b	k__Bacteria; p__Proteobacteria; c__Gammaproteobacteria; o__Enterobacteriales; f__Enterobacteriaceae	1
e417e58062930e495e08c24cace893f0	k__Bacteria; p__Bacteroidetes; c__Bacteroidia; o__Bacteroidales; f__[Paraprevotellaceae]; g__[Prevotella]; s__	1
c1315987d3e1bb51e80cd43716ebfb60	k__Bacteria; p__Firmicutes; c__Clostridia; o__Clostridiales; f__Lachnospiraceae; g__Coprococcus; s__	0.997131
8ab211ae1a2761d07dd16c47b5625e80	k__Bacteria; p__Firmicutes; c__Clostridia; o__Clostridiales; f__Lachnospiraceae; g__; s__	0.989676
078cf213ce5a028f2ec5296d8ba9ab24	k__Bacteria; p__Tenericutes; c__Mollicutes; o__RF39; f__; g__; s__	1
8b39a8de90fd6ca4761a05aa6c16dcd1	k__Bacteria; p__Verrucomicrobia; c__Verrucomicrobiae; o__Verrucomicrobiales; f__Verrucomicrobiaceae; g__Akkermansia; s__muciniphila	1
106e7b500ae808e8f6f37f04333692db	k__Bacteria; p__Firmicutes; c__Clostridia; o__Clostridiales; f__Lachnospiraceae; g__; s__	0.852806
c51c720b96b1813d2e3ff207d6eb56e7	k__Bacteria; p__Bacteroidetes; c__Bacteroidia; o__Bacteroidales; f__[Odoribacteraceae]; g__Odoribacter; s__	1
e148f07f8884a2f301ddb718fa13b992	k__Bacteria; p__Bacteroidetes; c__Bacteroidia; o__Bacteroidales; f__; g__; s__	0.734413
218e46aa61402e49b41bf368ecb83289	k__Bacteria; p__Bacteroidetes; c__Bacteroidia; o__Bacteroidales; f__Prevotellaceae; g__Prevotella; s__copri	1
b5130bb4f236fffa199700f4ee545571	k__Bacteria; p__Bacteroidetes; c__Bacteroidia; o__Bacteroidales; f__Bacteroidaceae; g__Bacteroides; s__	0.998413
4bba7ac5a5bef00785091157807f6a9e	k__Bacteria; p__Firmicutes; c__Bacilli; o__Lactobacillales; f__Lactobacillaceae; g__Lactobacillus; s__mucosae	0.999996
cb29e239c40ade97bd5dafdd8ccec62b	k__Bacteria; p__Bacteroidetes; c__Bacteroidia; o__Bacteroidales; f__Prevotellaceae; g__Prevotella; s__	0.99997
b48e9583ce12b71b57679c1748ed7770	k__Bacteria; p__Bacteroidetes; c__Bacteroidia; o__Bacteroidales; f__Prevotellaceae; g__Prevotella; s__stercorea	0.999952
a86d5f8e87fd8784f47457c663d13652	k__Bacteria; p__Bacteroidetes; c__Bacteroidia; o__Bacteroidales; f__Prevotellaceae; g__Prevotella; s__copri	0.999998
ec66cc508688c21839c3367bce612ae4	k__Bacteria; p__Proteobacteria; c__Gammaproteobacteria; o__Enterobacteriales; f__Enterobacteriaceae	1
1720f8473a6725f22fa93069a76157fa	k__Bacteria; p__Bacteroidetes; c__Bacteroidia; o__Bacteroidales; f__[Paraprevotellaceae]; g__[Prevotella]; s__	1
3dbdd872ed2139034d0eb7c896f6b6fd	k__Bacteria; p__Firmicutes; c__Clostridia; o__Clostridiales; f__Ruminococcaceae; g__Ruminococcus; s__	0.976209
a9e448ff2039c2256d7eaeb12b920f94	k__Bacteria; p__Firmicutes; c__Clostridia; o__Clostridiales; f__Veillonellaceae; g__Veillonella; s__parvula	0.92972
3cdce151ac1a7c114d37a605f9564632	k__Bacteria; p__Firmicutes; c__Clostridia; o__Clostridiales; f__Veillonellaceae; g__Veillonella; s__parvula	0.898278
4c601a6cb7c73e8e8c3854a617bc3c89	k__Bacteria; p__Bacteroidetes; c__Bacteroidia; o__Bacteroidales; f__Prevotellaceae; g__Prevotella; s__stercorea	0.999972
be7478735e6e2b9f18c5a77962c54a62	k__Bacteria; p__Actinobacteria; c__Actinobacteria; o__Bifidobacteriales; f__Bifidobacteriaceae; g__Bifidobacterium; s__adolescentis	0.929332
9a217fad2c0d725cdf4345e1adc6a984	k__Bacteria; p__Tenericutes; c__Mollicutes; o__RF39; f__; g__; s__	1
f8c8e88e77b8bb019eac9e936fbb0c35	k__Bacteria; p__Proteobacteria; c__Gammaproteobacteria; o__Pasteurellales; f__Pasteurellaceae; g__Haemophilus; s__parainfluenzae	0.952867
16abbdda1a2783a547c99db42061b8e4	k__Bacteria; p__Firmicutes; c__Clostridia; o__Clostridiales; f__Lachnospiraceae; g__; s__	0.837625
7baffe6e80a4ff77f10e4979430e605b	k__Bacteria; p__Firmicutes; c__Clostridia; o__Clostridiales; f__; g__; s__	0.979521
456a4b35278a3540e576cb17e216b963	k__Bacteria; p__Firmicutes; c__Clostridia; o__Clostridiales; f__Veillonellaceae; g__Dialister; s__	1
9fa22807df157d6715a224ee2f99dcb5	k__Bacteria; p__Bacteroidetes; c__Bacteroidia; o__Bacteroidales; f__Prevotellaceae; g__Prevotella; s__copri	1
3b49a50a1348f7a89462a77b7524eaf9	k__Bacteria; p__Bacteroidetes; c__Bacteroidia; o__Bacteroidales; f__Porphyromonadaceae; g__Parabacteroides; s__distasonis	1
445e59652a7deaa04b2903ddfc7f6269	k__Bacteria; p__Firmicutes; c__Clostridia; o__Clostridiales; f__Lachnospiraceae; g__Coprococcus; s__eutactus	0.999999
8fb40889a85cd64f4c443f6e07e48c68	k__Bacteria; p__Bacteroidetes; c__Bacteroidia; o__Bacteroidales; f__Prevotellaceae; g__Prevotella; s__stercorea	0.999974
5c72d15d64a894030799d518b8ceed95	k__Bacteria; p__Bacteroidetes; c__Bacteroidia; o__Bacteroidales; f__Prevotellaceae; g__Prevotella; s__stercorea	0.999941
3e1d26890d1c461d8da9da8371c5dc11	k__Bacteria; p__Bacteroidetes; c__Bacteroidia; o__Bacteroidales; f__Prevotellaceae; g__Prevotella; s__copri	0.999999
438cd99d198d402fcd78909ff6353c39	k__Bacteria; p__Firmicutes; c__Clostridia; o__Clostridiales; f__Lachnospiraceae; g__; s__	0.889283
3a6f51a2b9972a454e023cad4786b575	k__Bacteria; p__Bacteroidetes; c__Bacteroidia; o__Bacteroidales; f__Rikenellaceae; g__Alistipes; s__indistinctus	0.846204
855c9cf8bb6fdc310bec5917b75f6195	k__Bacteria; p__Bacteroidetes; c__Bacteroidia; o__Bacteroidales; f__Prevotellaceae; g__Prevotella; s__	0.980837
957c4f218dca515278d27ea1d02f6b3f	k__Bacteria; p__Bacteroidetes; c__Bacteroidia; o__Bacteroidales; f__[Paraprevotellaceae]; g__[Prevotella]; s__	1
e80abbc4dc59e8696ee118ca8c023f2d	k__Bacteria; p__Firmicutes; c__Clostridia; o__Clostridiales; f__Ruminococcaceae; g__; s__	0.772583
eaa57f77edaae985a5784f41ece4ce33	k__Bacteria; p__Firmicutes; c__Bacilli; o__Lactobacillales; f__Streptococcaceae; g__Lactococcus; s__garvieae	0.99994
fcbfde81bc141f18f1404b00508d886c	k__Bacteria; p__Firmicutes; c__Clostridia; o__Clostridiales; f__Lachnospiraceae; g__Lachnospira; s__	0.999889
b5d49db9d9ccb60a34050267bfcc36fe	k__Bacteria; p__Firmicutes; c__Bacilli; o__Lactobacillales; f__Carnobacteriaceae; g__Granulicatella; s__	0.973831
182608bb06949dacfd23487ca7ff9ac6	k__Bacteria; p__Bacteroidetes; c__Bacteroidia; o__Bacteroidales; f__Prevotellaceae; g__Prevotella; s__stercorea	0.999998
95e0ee1a5a8a0ee827154e1229f41bae	k__Bacteria; p__Proteobacteria; c__Gammaproteobacteria; o__Enterobacteriales; f__Enterobacteriaceae; g__Citrobacter; s__koseri	0.938173
28ca5294009475322aa4a5d09cd182ee	k__Bacteria; p__Proteobacteria; c__Gammaproteobacteria; o__Pasteurellales; f__Pasteurellaceae; g__Haemophilus; s__parainfluenzae	0.999601
a401b24d9b8f9e721c36d6967c108564	k__Bacteria; p__Bacteroidetes; c__Bacteroidia; o__Bacteroidales; f__Bacteroidaceae; g__Bacteroides; s__	0.999198
d8d36897d1faad0fa325d54b78e47d38	k__Bacteria; p__Firmicutes; c__Erysipelotrichi; o__Erysipelotrichales; f__Erysipelotrichaceae; g__[Eubacterium]; s__biforme	1
53149ee07bb00a1c1def1988a4c51490	k__Bacteria; p__Firmicutes; c__Clostridia; o__Clostridiales; f__Ruminococcaceae; g__; s__	0.983357
0f804dfde7cc7c2ee6f8ce69d19e51b3	k__Bacteria; p__Bacteroidetes; c__Bacteroidia; o__Bacteroidales; f__Prevotellaceae; g__Prevotella; s__copri	1
a83b7248da24535968bbbefb1b6ebdf7	k__Bacteria; p__Firmicutes; c__Clostridia; o__Clostridiales; f__Ruminococcaceae; g__Oscillospira; s__	0.999931
181eb5178f7cf95f0db82ec247e106d6	k__Bacteria; p__Firmicutes; c__Clostridia; o__Clostridiales; f__Ruminococcaceae; g__; s__	0.997575
5b59245ced18f2d73b8fbbd7dbc44558	k__Bacteria; p__Bacteroidetes; c__Bacteroidia; o__Bacteroidales; f__Prevotellaceae; g__Prevotella; s__stercorea	1
b0bb357c7d8d9084f93c040ab455235e	k__Bacteria; p__Bacteroidetes; c__Bacteroidia; o__Bacteroidales; f__Prevotellaceae; g__Prevotella; s__stercorea	0.999993
1056d7807ab1b7f22fe7454e2d1bce6a	k__Bacteria; p__Synergistetes; c__Synergistia; o__Synergistales; f__Synergistaceae; g__Synergistes; s__	1
9b33edf7a1e050822d610e8df7054b52	k__Archaea; p__Euryarchaeota; c__Methanobacteria; o__Methanobacteriales; f__Methanobacteriaceae; g__Methanobrevibacter; s__	1
1b6fa2c170f3776816fe40e5c0f2ccb7	k__Bacteria; p__Bacteroidetes; c__Bacteroidia; o__Bacteroidales; f__Prevotellaceae; g__Prevotella; s__copri	1
b37d1cee7682158cd22a6a5a8409823f	k__Bacteria; p__Bacteroidetes; c__Bacteroidia; o__Bacteroidales; f__Porphyromonadaceae; g__Parabacteroides; s__distasonis	1
1787d385b1ec5fa124d10b5251378775	k__Bacteria; p__Firmicutes; c__Bacilli; o__Lactobacillales; f__Streptococcaceae; g__Streptococcus; s__	0.958472
38163ad11df4bf7f0a2c85e0beee32d7	k__Bacteria	0.961885
b135ae8f60f01a94806fa2d39765970b	k__Bacteria; p__Firmicutes; c__Erysipelotrichi; o__Erysipelotrichales; f__Erysipelotrichaceae; g__Asteroleplasma; s__anaerobium	0.855851
89f8d22ee782618f8b59ffc5f464b650	k__Bacteria; p__Bacteroidetes; c__Bacteroidia; o__Bacteroidales; f__Prevotellaceae; g__Prevotella; s__copri	0.999999
9203ab96b58e9a646cd62dc35c24f418	k__Bacteria; p__Bacteroidetes; c__Bacteroidia; o__Bacteroidales; f__Prevotellaceae; g__Prevotella; s__stercorea	0.999996
4fd19ae4e8dc0cd147a296a0751dac63	k__Bacteria; p__Proteobacteria; c__Gammaproteobacteria; o__Enterobacteriales; f__Enterobacteriaceae	1
8a453c70c4470a73b08a38707b3f4ac8	k__Bacteria; p__Bacteroidetes; c__Bacteroidia; o__Bacteroidales; f__Bacteroidaceae; g__Bacteroides; s__ovatus	0.956926
f13498037e942c9482b8819f10053eb3	k__Bacteria; p__Bacteroidetes; c__Bacteroidia; o__Bacteroidales; f__Bacteroidaceae; g__Bacteroides; s__	0.950661
646ccf1055be0abd01a2de4584e20fb0	k__Bacteria; p__Firmicutes; c__Bacilli; o__Lactobacillales; f__Lactobacillaceae	0.972718
a0c0ee89883bd2ade29a8c453e1d8757	k__Bacteria; p__Proteobacteria; c__Gammaproteobacteria; o__Pasteurellales; f__Pasteurellaceae	1
164365a3d5aef222b53ebb1b4cfa8745	k__Bacteria; p__Bacteroidetes; c__Bacteroidia; o__Bacteroidales; f__S24-7; g__; s__	0.999927
27b677f7ad58211d16e8425f35b293ae	k__Bacteria; p__Bacteroidetes; c__Bacteroidia; o__Bacteroidales	1
60a4b2f7ce53e7c13358c68807a580c1	k__Bacteria; p__Actinobacteria; c__Coriobacteriia; o__Coriobacteriales; f__Coriobacteriaceae; g__; s__	0.999523
573aefcaae1568972583ad4d074e3d3c	k__Bacteria; p__Proteobacteria; c__Gammaproteobacteria; o__Enterobacteriales; f__Enterobacteriaceae	0.996814
1147fe72c24b19d42c3b37c28466503a	k__Bacteria; p__Bacteroidetes; c__Bacteroidia; o__Bacteroidales; f__[Paraprevotellaceae]; g__Paraprevotella; s__	1
1f8abb2f1c44bcc7bc9ed5e74cb64b42	k__Bacteria; p__Firmicutes; c__Clostridia; o__Clostridiales; f__; g__; s__	0.999942
8ff4b4a96c460f663f286e480e059ef8	k__Bacteria; p__Bacteroidetes; c__Bacteroidia; o__Bacteroidales; f__Prevotellaceae; g__Prevotella; s__copri	1
262bdcbe9839dc5842ddb9c56ef5c811	k__Bacteria; p__Actinobacteria; c__Coriobacteriia; o__Coriobacteriales; f__Coriobacteriaceae; g__; s__	0.999976
3b539f1ec4daa35cb1585bfc194c1cdd	k__Bacteria; p__Firmicutes; c__Clostridia; o__Clostridiales; f__Ruminococcaceae; g__Faecalibacterium; s__prausnitzii	0.999723
ab05f82a7672bf8f69b4a18c14e8ed80	k__Bacteria; p__Bacteroidetes; c__Bacteroidia; o__Bacteroidales; f__Prevotellaceae; g__Prevotella; s__copri	0.999966
87db698336116040d93973624fe08eb6	k__Bacteria; p__Firmicutes; c__Clostridia; o__Clostridiales; f__Veillonellaceae; g__Veillonella; s__dispar	0.945831
c9c808dc518933790133fbcd6c6d515f	k__Bacteria; p__Bacteroidetes; c__Bacteroidia; o__Bacteroidales; f__Bacteroidaceae; g__Bacteroides; s__	0.999999
c30232feaa46f67631b9733898b790c4	k__Bacteria; p__Bacteroidetes; c__Bacteroidia; o__Bacteroidales; f__Bacteroidaceae; g__Bacteroides; s__	1
288660f783ba6d3f1c60ac4ee2487d68	k__Bacteria; p__Firmicutes; c__Clostridia; o__Clostridiales; f__Lachnospiraceae; g__Roseburia; s__faecis	0.863308
58e4f93afcfbcf6c03f0f2c4a6f26265	k__Bacteria; p__Firmicutes; c__Clostridia; o__Clostridiales; f__Veillonellaceae; g__Mitsuokella; s__	0.729719
3a318477a1c9b91b1ba5131dffa8285d	k__Bacteria; p__Firmicutes; c__Clostridia; o__Clostridiales; f__Ruminococcaceae; g__; s__	0.998873
6ecac9526ef42bd37dd6889aa0efc508	k__Bacteria; p__Firmicutes; c__Clostridia; o__Clostridiales; f__Veillonellaceae; g__Megasphaera; s__	1
2fbf8cb6f17955d64c76af552aadc6c9	k__Bacteria; p__Firmicutes; c__Clostridia; o__Clostridiales; f__; g__; s__	0.999992
69953f6eb8f96acd5ec82ae2dcc8309b	k__Bacteria; p__Proteobacteria; c__Gammaproteobacteria; o__Pasteurellales; f__Pasteurellaceae; g__Haemophilus; s__parainfluenzae	0.999914
68c4f6850434fb4e681e44214164da96	k__Bacteria; p__Bacteroidetes; c__Bacteroidia; o__Bacteroidales; f__Bacteroidaceae; g__Bacteroides; s__	1
728accba6ebfa4fbb0bcbb8395eb2c67	k__Bacteria; p__Bacteroidetes; c__Bacteroidia; o__Bacteroidales; f__Porphyromonadaceae; g__Parabacteroides; s__distasonis	1
a25629a055da99f8430a4e04a49b374c	k__Bacteria; p__Firmicutes; c__Clostridia; o__Clostridiales; f__Ruminococcaceae; g__Oscillospira; s__	0.998806
2dcf4ca1639aeb392ed9036f8c17bdf7	k__Bacteria; p__Firmicutes; c__Clostridia; o__Clostridiales; f__Lachnospiraceae; g__Oribacterium; s__	0.994552
d26c55bc46886034118cd5b2100fb4f0	k__Bacteria; p__Bacteroidetes; c__Bacteroidia; o__Bacteroidales; f__Prevotellaceae; g__Prevotella; s__copri	0.999999
f452ad11190488c6fcefdf1025356d53	k__Bacteria; p__Bacteroidetes; c__Bacteroidia; o__Bacteroidales; f__Prevotellaceae; g__Prevotella; s__	0.999997
c093a73e47b01d220624c2a73120c2a0	k__Bacteria; p__Bacteroidetes; c__Bacteroidia; o__Bacteroidales; f__[Barnesiellaceae]	1
1bc328da1bcf014390338f98f1e186a1	k__Bacteria; p__Bacteroidetes; c__Bacteroidia; o__Bacteroidales; f__Prevotellaceae; g__Prevotella; s__copri	0.999999
e02c37d49d923ed992ff8340b022eeff	k__Bacteria; p__Bacteroidetes; c__Bacteroidia; o__Bacteroidales; f__Rikenellaceae; g__; s__	0.975482
f0d8f46044921108d62a1921585d2c11	k__Bacteria; p__Bacteroidetes; c__Bacteroidia; o__Bacteroidales; f__Prevotellaceae; g__Prevotella; s__	0.999964
af9fedcb8c5dd39c408beaa61bbcf9d9	k__Bacteria; p__Bacteroidetes; c__Bacteroidia; o__Bacteroidales; f__Prevotellaceae; g__Prevotella; s__	0.999696
56bdb5d2c83b86397de314cbbf501251	k__Bacteria; p__Firmicutes; c__Clostridia; o__Clostridiales; f__Lachnospiraceae; g__; s__	0.924342
511cc2adeb2df213cd1d1fcf4f2ee2e7	k__Bacteria; p__Firmicutes; c__Clostridia; o__Clostridiales; f__Lachnospiraceae; g__Dorea; s__	0.985228
443e63e3abcf8beef15aea12a6dec228	k__Bacteria; p__Firmicutes; c__Clostridia; o__Clostridiales; f__Veillonellaceae; g__Megasphaera; s__	1
e1c3db1c752c38e321b78f0336efeda6	k__Bacteria; p__Bacteroidetes; c__Bacteroidia; o__Bacteroidales; f__Bacteroidaceae; g__Bacteroides; s__	0.987158
569bfcd74e1ee5a0b544ddd3c3a7a250	k__Bacteria; p__Bacteroidetes; c__Bacteroidia; o__Bacteroidales; f__[Paraprevotellaceae]; g__Paraprevotella; s__	1
8a60b9c1eb0833d4f3d2a959f94d6eb7	k__Bacteria; p__Bacteroidetes; c__Bacteroidia; o__Bacteroidales; f__Prevotellaceae; g__Prevotella; s__	0.999967
6ae924938bfcaa2dd7051a8908a9c423	k__Bacteria; p__Firmicutes; c__Clostridia; o__Clostridiales; f__Ruminococcaceae	0.998045
dc76343137cbbe58afd176aa9fba176b	k__Bacteria; p__Firmicutes; c__Clostridia; o__Clostridiales; f__Lachnospiraceae; g__Lachnospira; s__	1
052411c15a522470172ed188dfbc42f3	k__Bacteria; p__Firmicutes; c__Clostridia; o__Clostridiales; f__Ruminococcaceae; g__Butyricicoccus; s__pullicaecorum	0.846687
9165c736d307079bdb16d30ecde396b6	k__Bacteria; p__Bacteroidetes; c__Bacteroidia; o__Bacteroidales; f__Prevotellaceae; g__Prevotella; s__copri	1
5a5ecf298bd4bf86778d911f68c25f76	k__Bacteria; p__Bacteroidetes; c__Bacteroidia; o__Bacteroidales; f__[Paraprevotellaceae]; g__[Prevotella]; s__	1
35342b2100f6746f17658fb03ae044ce	k__Bacteria; p__Bacteroidetes; c__Bacteroidia; o__Bacteroidales; f__Prevotellaceae; g__Prevotella; s__	0.999461
25ce64a5010104e04c4ab6094b36bf70	k__Bacteria; p__Bacteroidetes; c__Bacteroidia; o__Bacteroidales; f__Bacteroidaceae; g__Bacteroides; s__	0.999998
ba1c8e15862bb1c31c881666acda5671	k__Bacteria; p__Bacteroidetes; c__Bacteroidia; o__Bacteroidales; f__Prevotellaceae; g__Prevotella; s__	0.99999
69f22fac7d8380bc57d427f2acd13543	k__Bacteria; p__Bacteroidetes; c__Bacteroidia; o__Bacteroidales; f__Prevotellaceae; g__Prevotella; s__copri	1
d7d3cdd53799e5296423251aa8f5cb20	k__Bacteria; p__Bacteroidetes; c__Bacteroidia; o__Bacteroidales; f__Bacteroidaceae; g__Bacteroides; s__fragilis	1
d7aa19591d82c11adc9995f182299aca	k__Bacteria; p__Firmicutes; c__Clostridia; o__Clostridiales; f__Lachnospiraceae; g__[Ruminococcus]; s__	0.999738
1d2c73917fa75e19031e4371ada743ab	k__Bacteria; p__Bacteroidetes; c__Bacteroidia; o__Bacteroidales; f__Bacteroidaceae; g__Bacteroides; s__plebeius	1
f228b261034ed3132f22be4dbe813853	k__Bacteria; p__Firmicutes; c__Clostridia; o__Clostridiales; f__Ruminococcaceae; g__Ruminococcus; s__	0.962385
7137d965fd1e27ac40e5b860eb6381dd	k__Bacteria; p__Bacteroidetes; c__Bacteroidia; o__Bacteroidales; f__Prevotellaceae; g__Prevotella; s__	0.999986
18cea969e7192a75785b7c3aabe91c3a	k__Bacteria; p__Bacteroidetes; c__Bacteroidia; o__Bacteroidales; f__Prevotellaceae; g__Prevotella; s__copri	1
58449d6b8fc9e19d5ef6d58b66dbfee5	k__Bacteria; p__Tenericutes; c__Mollicutes; o__RF39; f__; g__; s__	1
9fb8d40728b10165a4a6069d336936d2	k__Bacteria; p__Synergistetes; c__Synergistia; o__Synergistales; f__Dethiosulfovibrionaceae; g__Pyramidobacter; s__piscolens	1
fe6426a2cf4fa1596e6cfec556790cfb	k__Bacteria	0.744404
c52ff9fdc03a84788c7783160ed3626b	k__Bacteria; p__Firmicutes; c__Clostridia; o__Clostridiales; f__Ruminococcaceae; g__Butyricicoccus; s__pullicaecorum	0.923099
2059d470d22145deffb3906d4f6a3fe3	k__Bacteria; p__Bacteroidetes; c__Bacteroidia; o__Bacteroidales; f__[Paraprevotellaceae]; g__Paraprevotella; s__	1
cecf65c6f694440df2112969530bde9b	k__Bacteria; p__Proteobacteria; c__Gammaproteobacteria; o__Enterobacteriales; f__Enterobacteriaceae; g__Enterobacter	0.768814
1d87e95cfd17f05ef083fd32cf837a38	k__Bacteria; p__Firmicutes; c__Clostridia; o__Clostridiales; f__; g__; s__	0.999886
c350d6d15f19e81d0284b02874ba1df8	k__Bacteria; p__Firmicutes; c__Bacilli; o__Turicibacterales; f__Turicibacteraceae; g__Turicibacter; s__	1
8937c5e1777acf055b340434548386f4	k__Bacteria; p__Tenericutes; c__Mollicutes; o__; f__; g__; s__	1
9476a09898bd8fb9848184d6d3262f98	k__Bacteria; p__Bacteroidetes; c__Bacteroidia; o__Bacteroidales; f__Prevotellaceae; g__Prevotella; s__copri	0.999996
48f9d9c47eaccbcc1dd2b2276423e8c1	k__Bacteria; p__Fusobacteria; c__Fusobacteriia; o__Fusobacteriales; f__Fusobacteriaceae; g__Fusobacterium; s__	0.997444
c04e63832bcfb7d7374a19b7d56cc3b3	k__Bacteria; p__Firmicutes; c__Clostridia; o__Clostridiales; f__Lachnospiraceae; g__; s__	0.898865
19020dd35fab90c7235bdf9b0e8fad33	k__Bacteria; p__Firmicutes; c__Clostridia; o__Clostridiales; f__Veillonellaceae; g__Dialister; s__	1
d95ece56860221019a2d090f4440fa33	k__Bacteria; p__Bacteroidetes; c__Bacteroidia; o__Bacteroidales; f__Porphyromonadaceae; g__Parabacteroides; s__distasonis	1
243f9c77db89c5917556cf71e4738795	k__Bacteria; p__Proteobacteria; c__Gammaproteobacteria; o__Pasteurellales; f__Pasteurellaceae; g__Haemophilus; s__parainfluenzae	0.872517
37d41fff97cd5561317fd8a95a2ebc95	k__Bacteria; p__Bacteroidetes; c__Bacteroidia; o__Bacteroidales; f__Prevotellaceae; g__Prevotella; s__stercorea	0.999996
424a05e60a7ee107a0aeb81cb86ff0c5	k__Bacteria; p__Firmicutes; c__Clostridia; o__Clostridiales; f__Ruminococcaceae; g__; s__	0.979889
9f6c0666e479f47fc52f97d730b14140	k__Bacteria; p__Firmicutes; c__Bacilli; o__Lactobacillales; f__Streptococcaceae; g__Lactococcus; s__	1
a018eb1d8afceb2751d3b92b22f4d35f	k__Bacteria; p__Firmicutes; c__Erysipelotrichi; o__Erysipelotrichales; f__Erysipelotrichaceae; g__Clostridium; s__ramosum	0.999963
c9541ad26f1653a24b1b4c8878aa4e7e	k__Bacteria; p__Bacteroidetes; c__Bacteroidia; o__Bacteroidales; f__Porphyromonadaceae; g__Parabacteroides; s__distasonis	1
c455f0f0c5260373d8c3d2b83c28c5cf	k__Bacteria; p__Firmicutes; c__Clostridia; o__Clostridiales; f__Ruminococcaceae; g__Oscillospira; s__	0.999985
c5c200356c53f3783d634aa0406cf3e9	k__Bacteria; p__Firmicutes; c__Bacilli; o__Lactobacillales; f__Streptococcaceae; g__Lactococcus; s__	1
fc6578974f690d522b08982e0648fe96	k__Bacteria; p__Bacteroidetes; c__Bacteroidia; o__Bacteroidales; f__Bacteroidaceae; g__Bacteroides; s__	0.980405
f139cbd9826e05026a2876fe708f85db	k__Bacteria; p__Bacteroidetes; c__Bacteroidia; o__Bacteroidales; f__Prevotellaceae; g__Prevotella; s__	0.999965
0ec560dddb8926df6e8219674207cde2	k__Bacteria; p__Fusobacteria; c__Fusobacteriia; o__Fusobacteriales; f__Fusobacteriaceae; g__Fusobacterium; s__	0.992258
c106ca8cc1b8637c31aa4f5f074c819d	k__Bacteria; p__Firmicutes; c__Clostridia; o__Clostridiales; f__Lachnospiraceae; g__Clostridium; s__symbiosum	0.992177
55db4beae884f648c55b842706fbe0a8	k__Bacteria; p__Spirochaetes; c__Spirochaetes; o__Spirochaetales; f__Spirochaetaceae; g__Treponema; s__	0.994155
9798c5615024617b397c068cf770f535	k__Bacteria; p__Tenericutes; c__Mollicutes; o__; f__; g__; s__	0.999993
068ebb7cc90652d867876cc946b6b712	k__Bacteria; p__Bacteroidetes; c__Bacteroidia; o__Bacteroidales; f__Porphyromonadaceae; g__Parabacteroides; s__distasonis	1
59b83dbd035aabbff097c888b0d390fc	k__Bacteria; p__Bacteroidetes; c__Bacteroidia; o__Bacteroidales; f__Prevotellaceae; g__Prevotella; s__copri	1
5fe20dee7aca3384ca3538a216129b15	k__Bacteria; p__Bacteroidetes; c__Bacteroidia; o__Bacteroidales; f__Rikenellaceae; g__Alistipes; s__finegoldii	0.87696
a7fe88844ba171c4dd085411a0f28cb0	k__Bacteria; p__Proteobacteria; c__Betaproteobacteria; o__Burkholderiales; f__Alcaligenaceae; g__Sutterella; s__	1
ce8087b94022706be2e4bce6e46f78bd	k__Bacteria; p__Bacteroidetes; c__Bacteroidia; o__Bacteroidales; f__Prevotellaceae; g__Prevotella; s__copri	1
7dc404c0de354cdb3bcf2313327778b6	k__Bacteria; p__Firmicutes; c__Clostridia; o__Clostridiales; f__Lachnospiraceae	0.999526
484fead9231a4b52eebe94ab14e99573	k__Bacteria; p__Firmicutes; c__Bacilli; o__Lactobacillales; f__Lactobacillaceae; g__Lactobacillus; s__agilis	1
04233a233b68e973c4bbcfc4b07acdf7	k__Bacteria; p__Bacteroidetes; c__Bacteroidia; o__Bacteroidales; f__Bacteroidaceae; g__Bacteroides; s__fragilis	0.99999
3bf6b63a03973f2fb8bb2f018ff5c6d8	k__Bacteria; p__Firmicutes; c__Clostridia; o__Clostridiales; f__Veillonellaceae; g__Dialister; s__	1
6b6d4edb13993c0eff2eaf3a74b979b7	k__Bacteria; p__Proteobacteria; c__Betaproteobacteria; o__Burkholderiales; f__Comamonadaceae; g__Comamonas; s__	0.985759
ac617a43b29da98453b766ea4abbd44a	k__Bacteria; p__Firmicutes; c__Clostridia; o__Clostridiales; f__[Mogibacteriaceae]; g__; s__	0.999999
fbf3e59932bc84162bad6bd37d4ec102	k__Bacteria; p__Firmicutes; c__Clostridia; o__Clostridiales; f__Veillonellaceae; g__Dialister; s__	1
ea1eb8471bf43767fbbe13d0fc7c31fb	k__Bacteria; p__Bacteroidetes; c__Bacteroidia; o__Bacteroidales; f__Prevotellaceae; g__Prevotella; s__	0.984688
f0a8debd3669285bdc66977b48892c03	k__Bacteria; p__Proteobacteria; c__Gammaproteobacteria; o__Enterobacteriales; f__Enterobacteriaceae	1
8182ccceeb4a5451780c4e0c17a37e0d	k__Bacteria; p__Bacteroidetes; c__Bacteroidia; o__Bacteroidales; f__[Paraprevotellaceae]; g__CF231; s__	0.999996
dc8065ae60817675771bc3ebc93e5e52	k__Bacteria; p__Firmicutes; c__Clostridia; o__Clostridiales; f__Ruminococcaceae; g__; s__	0.780735
6cb56e3c5ba19029d6f356eaa22449e3	k__Bacteria; p__Proteobacteria; c__Gammaproteobacteria; o__Enterobacteriales; f__Enterobacteriaceae	1
6fc939f99006232d98b18a2ad5a1d5e8	k__Bacteria; p__Bacteroidetes; c__Bacteroidia; o__Bacteroidales; f__Porphyromonadaceae; g__Parabacteroides; s__distasonis	1
18696a322611fab75d6d35809e9e0afa	k__Bacteria; p__Bacteroidetes; c__Bacteroidia; o__Bacteroidales; f__Prevotellaceae; g__Prevotella; s__copri	0.999998
d8679b02c88049c909cdc06d57596317	k__Bacteria; p__Firmicutes; c__Clostridia; o__Clostridiales; f__Ruminococcaceae; g__; s__	0.795533
99015187ca4e58613453a32fd0d85a90	k__Bacteria; p__Bacteroidetes; c__Bacteroidia; o__Bacteroidales; f__Rikenellaceae; g__; s__	0.987536
525ed13cd43a3b00ea63cb7411a00c3e	k__Bacteria; p__Firmicutes; c__Clostridia; o__Clostridiales; f__Ruminococcaceae; g__Faecalibacterium; s__prausnitzii	0.997627
6a4b065ed2a9086b24cd62ac33918166	k__Bacteria; p__Firmicutes; c__Clostridia; o__Clostridiales; f__; g__; s__	0.965121
3c74499e74815c22990b55722dedc04a	k__Bacteria; p__Firmicutes; c__Clostridia; o__Clostridiales; f__; g__; s__	0.999298
14a868fa48b1632cb748151091cc19c7	k__Bacteria; p__Bacteroidetes; c__Bacteroidia; o__Bacteroidales; f__S24-7; g__; s__	0.999898
8f8c6d0424d1bad1314ddfe7f31f7e9d	k__Bacteria; p__Bacteroidetes; c__Bacteroidia; o__Bacteroidales; f__Prevotellaceae; g__Prevotella; s__stercorea	0.99998
fe97c0f5687f08c0701faadb7f7d6cb5	k__Bacteria; p__Firmicutes; c__Clostridia; o__Clostridiales; f__Lachnospiraceae; g__; s__	0.818089
de2c5e5c1edc866ee279c26b6444362f	k__Bacteria; p__Firmicutes; c__Clostridia; o__Clostridiales; f__Ruminococcaceae; g__Oscillospira; s__	0.999874
3afce82546e196eb4614bc0c4641cc86	k__Bacteria; p__Bacteroidetes; c__Bacteroidia; o__Bacteroidales; f__S24-7; g__; s__	0.999866
bcca738b5ee1679cde4c71ad47139f11	k__Bacteria; p__Bacteroidetes; c__Bacteroidia; o__Bacteroidales; f__Bacteroidaceae; g__Bacteroides; s__plebeius	1
f18ae188afc13889e95e1ee0a708b917	k__Bacteria; p__Actinobacteria; c__Coriobacteriia; o__Coriobacteriales; f__Coriobacteriaceae; g__; s__	0.999974
6e6eb384f169c650cf6993034b1e4fbe	k__Bacteria; p__Bacteroidetes; c__Bacteroidia; o__Bacteroidales; f__Prevotellaceae; g__Prevotella; s__stercorea	0.999994
6aa79099f5fbaebb9324d51973e8e79e	k__Bacteria; p__Proteobacteria; c__Gammaproteobacteria; o__Pasteurellales; f__Pasteurellaceae; g__Haemophilus; s__parainfluenzae	0.999728
4f8e59d2849f0b1fa969cf7741490a36	k__Bacteria; p__Proteobacteria; c__Betaproteobacteria; o__Burkholderiales; f__Alcaligenaceae; g__Sutterella; s__	1
487745b35b6af6170991da48e9d51d03	k__Bacteria; p__Firmicutes; c__Clostridia; o__Clostridiales; f__Veillonellaceae; g__Megasphaera; s__	1
4972d8a4fa428d3f0183bf64ab6d5810	k__Bacteria; p__Bacteroidetes; c__Bacteroidia; o__Bacteroidales; f__Prevotellaceae; g__Prevotella; s__stercorea	0.999746
8e6dbbe93445c94011ed7f5054206316	k__Bacteria; p__Proteobacteria; c__Alphaproteobacteria; o__Rhodobacterales; f__Rhodobacteraceae; g__Rhodobacter; s__	0.999934
589b894098861468f161afc4cfe42c92	k__Bacteria; p__Bacteroidetes; c__Bacteroidia; o__Bacteroidales; f__Prevotellaceae; g__Prevotella; s__	0.999856
f3ca08f9bbac735a9686685ad95f238e	k__Bacteria; p__Firmicutes; c__Bacilli; o__Lactobacillales; f__Lactobacillaceae; g__Lactobacillus; s__	0.999997
b05e8eb3a61a6e4c418f7b1a64c2846d	k__Bacteria; p__Firmicutes; c__Clostridia; o__Clostridiales; f__Ruminococcaceae; g__Ruminococcus; s__	0.837646
f3650294ee9aad6f9a6d7da1b9428455	k__Bacteria; p__Firmicutes; c__Clostridia; o__Clostridiales; f__Lachnospiraceae; g__Coprococcus; s__	0.850237
90ace5201822a5fc0e8953d0395b12ae	k__Bacteria; p__Bacteroidetes; c__Bacteroidia; o__Bacteroidales; f__[Paraprevotellaceae]; g__[Prevotella]; s__	1
543d043abe563fdd19d94ab594e7ed82	k__Bacteria; p__Firmicutes; c__Erysipelotrichi; o__Erysipelotrichales; f__Erysipelotrichaceae; g__Bulleidia; s__p-1630-c5	0.997582
004579a6a49a18005f5f34f28a698b5a	k__Bacteria; p__Bacteroidetes; c__Bacteroidia; o__Bacteroidales; f__Bacteroidaceae; g__Bacteroides; s__ovatus	0.999942
b8be6064fc3b2fe5fc7a6dedd0215f34	k__Bacteria; p__Bacteroidetes; c__Bacteroidia; o__Bacteroidales; f__Prevotellaceae; g__Prevotella; s__	0.999988
d6b30012321cdc4f864fd38850243ad7	k__Bacteria; p__Firmicutes; c__Clostridia; o__Clostridiales; f__Lachnospiraceae; g__; s__	0.93565
cd97ac97b4e9861ea05ea880e39fef96	k__Bacteria; p__Firmicutes; c__Clostridia; o__Clostridiales; f__Veillonellaceae; g__Veillonella; s__parvula	0.975479
2cb69a29d92ec3db4e102439379b5de6	k__Bacteria; p__Firmicutes; c__Clostridia; o__Clostridiales; f__Ruminococcaceae; g__Gemmiger; s__formicilis	0.884986
72e8464eea1139e20691560abf9f87c9	k__Bacteria; p__Bacteroidetes; c__Bacteroidia; o__Bacteroidales; f__Prevotellaceae; g__Prevotella; s__stercorea	0.999622
fcaa0cf8f27a0959045e443a144f2d6d	k__Bacteria; p__Firmicutes; c__Clostridia; o__Clostridiales; f__Lachnospiraceae; g__Blautia; s__obeum	0.974736
4dd5e22e928519f301bb234f2c5a361b	k__Bacteria; p__Bacteroidetes; c__Bacteroidia; o__Bacteroidales; f__Porphyromonadaceae; g__Parabacteroides; s__distasonis	1
f991274e234ade6f6a6a2df1daeea685	k__Bacteria; p__Actinobacteria; c__Actinobacteria; o__Bifidobacteriales; f__Bifidobacteriaceae; g__Bifidobacterium; s__longum	0.99851
7e92dc3df05f652fba87a44885a8166b	k__Bacteria; p__Firmicutes; c__Bacilli; o__Lactobacillales; f__Lactobacillaceae; g__Lactobacillus; s__agilis	1
4bfd753da576fb90bc4e253a4657f7a8	k__Bacteria; p__Firmicutes; c__Clostridia; o__Clostridiales; f__Lachnospiraceae; g__Coprococcus; s__	0.978634
4bc406548cea31b6c1fd92d6921b6b7d	k__Bacteria; p__Bacteroidetes; c__Bacteroidia; o__Bacteroidales; f__Bacteroidaceae; g__Bacteroides; s__fragilis	1
b05d64ba5dcf5b7bcbf88c70d20fbfe4	k__Bacteria; p__Firmicutes; c__Clostridia; o__Clostridiales; f__Lachnospiraceae	0.996282
5c32d3103fee941d12e42744513dd732	k__Bacteria; p__Firmicutes; c__Clostridia; o__Clostridiales; f__Lachnospiraceae; g__; s__	0.941646
549114d852eb209a2332d8ed5ed3931c	k__Bacteria; p__Firmicutes; c__Clostridia; o__Clostridiales; f__Ruminococcaceae; g__Ruminococcus; s__	0.753975
a181422e7fc78a40176bdef99a445ac2	k__Bacteria; p__Bacteroidetes; c__Bacteroidia; o__Bacteroidales; f__Prevotellaceae; g__Prevotella; s__copri	0.999881
0e068b458206e19d6ee2178eb521cfca	k__Bacteria; p__Bacteroidetes; c__Bacteroidia; o__Bacteroidales; f__Rikenellaceae; g__Alistipes; s__indistinctus	0.998356
fceeaeb2c5252a5be30212ee6b2ce1ee	k__Bacteria; p__Firmicutes; c__Clostridia; o__Clostridiales; f__Lachnospiraceae; g__Roseburia	0.999815
aea9d4660cd294050495c44d5f25bf80	k__Bacteria; p__Actinobacteria; c__Actinobacteria; o__Bifidobacteriales; f__Bifidobacteriaceae; g__Bifidobacterium; s__breve	0.996467
4d8108be2f7067037974b3dda4631645	k__Bacteria; p__Firmicutes; c__Bacilli; o__Lactobacillales; f__Streptococcaceae; g__Streptococcus; s__	0.999986
206fcc7d6700c94edc42e68601d1557e	k__Bacteria; p__Bacteroidetes; c__Bacteroidia; o__Bacteroidales; f__Prevotellaceae; g__Prevotella; s__	0.999989
f6e74e72d4fb8ef12ac0575a538dbf41	k__Bacteria; p__Bacteroidetes; c__Bacteroidia; o__Bacteroidales; f__Prevotellaceae; g__Prevotella; s__stercorea	0.998638
7419e529ed927ca6611c8a9f0e491bc4	k__Bacteria; p__Firmicutes; c__Clostridia; o__Clostridiales; f__Ruminococcaceae; g__; s__	0.998809
d7f53c17c4f6c7810e4f63234cf9d064	k__Bacteria; p__Proteobacteria; c__Betaproteobacteria; o__Burkholderiales; f__Alcaligenaceae; g__Sutterella; s__	1
d0ccf02387f82701f1791a18370fa592	k__Bacteria; p__Firmicutes; c__Clostridia; o__Clostridiales; f__Veillonellaceae; g__Megasphaera; s__	1
710baed7399b3572586e52cb9b8190bb	k__Bacteria; p__Bacteroidetes; c__Bacteroidia; o__Bacteroidales; f__Bacteroidaceae; g__Bacteroides; s__	0.999999
dd0f85e40ff3f28553e7dcf117517067	k__Bacteria; p__Firmicutes; c__Clostridia; o__Clostridiales; f__Ruminococcaceae; g__Oscillospira; s__	0.999654
5fd6d183bdf1f40c2909a5ac510e9219	k__Bacteria; p__Firmicutes; c__Clostridia; o__Clostridiales; f__Lachnospiraceae; g__Blautia; s__producta	0.995077
66984181d15d18f96effbd49dca72d76	k__Bacteria; p__Bacteroidetes; c__Bacteroidia; o__Bacteroidales; f__Porphyromonadaceae; g__Parabacteroides; s__distasonis	1
495f8ac403d35122ac04d2443023f2a7	k__Bacteria; p__Proteobacteria; c__Gammaproteobacteria; o__Pasteurellales; f__Pasteurellaceae; g__Aggregatibacter; s__	0.813914
4fc51624a08fa5352251a7169c75bfde	k__Bacteria; p__Tenericutes; c__Mollicutes; o__; f__; g__; s__	1
0a9ac8344bfae2bf032a9c049d14cb36	k__Bacteria; p__Proteobacteria; c__Gammaproteobacteria; o__Enterobacteriales; f__Enterobacteriaceae	1
1329ce7dbcc5e8939a526cd9bc1f0f80	k__Bacteria; p__Proteobacteria; c__Gammaproteobacteria; o__Enterobacteriales; f__Enterobacteriaceae; g__Enterobacter	0.718634
04782c8c068eafee5f1218dfa797f292	k__Bacteria; p__Bacteroidetes; c__Bacteroidia; o__Bacteroidales; f__Bacteroidaceae; g__Bacteroides; s__	0.991553
880b3ff2802c9d6f6c051f7bc5af8de9	k__Bacteria; p__Actinobacteria; c__Coriobacteriia; o__Coriobacteriales; f__Coriobacteriaceae; g__; s__	0.999951
0a088091fa7dc8e6a3b88ed13b8785e7	k__Bacteria; p__Firmicutes; c__Clostridia; o__Clostridiales; f__Clostridiaceae; g__SMB53; s__	0.882799
82c71062d5997841aeba831a06aea111	k__Bacteria; p__Firmicutes; c__Clostridia; o__Clostridiales; f__Lachnospiraceae	0.997579
3b8505db79961409964c56980e5e34b4	k__Bacteria; p__Proteobacteria; c__Gammaproteobacteria; o__Enterobacteriales; f__Enterobacteriaceae	1
fe15417dba0fd3b865e2c5217c841587	k__Bacteria; p__Firmicutes; c__Clostridia; o__Clostridiales; f__Lachnospiraceae; g__Roseburia	0.999749
1afe36441464618539fe7334700e4544	k__Bacteria; p__Bacteroidetes; c__Bacteroidia; o__Bacteroidales; f__; g__; s__	0.999987
dbd103ff4dc4fcb2d653ad1dc7bce95a	k__Bacteria; p__Firmicutes; c__Clostridia; o__Clostridiales; f__Lachnospiraceae; g__; s__	0.981382
7c435146180390b67a87bb81dcf08cb5	k__Bacteria; p__Firmicutes; c__Clostridia; o__Clostridiales; f__Lachnospiraceae; g__Blautia; s__	0.955099
3b9e1d41eaa8fcfcaa3d8b9fa5eddcd0	k__Bacteria; p__Firmicutes; c__Bacilli; o__Lactobacillales; f__Lactobacillaceae; g__Lactobacillus; s__zeae	0.999997
e845df4c48cbecde884b5f37463cd5cf	k__Bacteria; p__Bacteroidetes; c__Bacteroidia; o__Bacteroidales; f__Prevotellaceae; g__Prevotella; s__copri	0.999998
99a08f36e3a30470c9bea693bb1cc2d6	k__Bacteria; p__Firmicutes; c__Clostridia; o__Clostridiales; f__Ruminococcaceae; g__Ruminococcus; s__bromii	0.999169
70c82d62b5ff2f8779ce6a1bdc3b221f	k__Bacteria; p__Proteobacteria; c__Gammaproteobacteria; o__Enterobacteriales; f__Enterobacteriaceae; g__Klebsiella; s__	0.868799
2f9c995d7488c797ab8927892c175479	k__Bacteria; p__Firmicutes; c__Clostridia; o__Clostridiales; f__Veillonellaceae; g__Dialister; s__	1
58f21cd0c3da66a1b9345e9738b9095c	k__Bacteria; p__Firmicutes; c__Bacilli; o__Lactobacillales; f__Enterococcaceae; g__Vagococcus; s__	0.999835
30a72479a48cc17859d55c17c94f0b9b	k__Bacteria; p__Firmicutes; c__Erysipelotrichi; o__Erysipelotrichales; f__Erysipelotrichaceae; g__[Eubacterium]; s__dolichum	1
1133f83715c58c96946a440e7dfd8121	k__Bacteria; p__Firmicutes; c__Clostridia; o__Clostridiales; f__Ruminococcaceae; g__; s__	0.99931
2f10bf060a84e2a7786a1724155e6f49	k__Bacteria; p__Bacteroidetes; c__Bacteroidia; o__Bacteroidales; f__Bacteroidaceae; g__Bacteroides; s__	0.987645
668f606e44b668b5ce31ba64a3425db6	k__Bacteria; p__Firmicutes; c__Clostridia; o__Clostridiales; f__Veillonellaceae; g__Phascolarctobacterium; s__	1
8709c5653002955fa0344a7c5ed31231	k__Bacteria; p__Bacteroidetes; c__Bacteroidia; o__Bacteroidales; f__Porphyromonadaceae; g__Parabacteroides; s__distasonis	1
a15f48a1edc55054fe46a133f0b7a937	k__Bacteria; p__Bacteroidetes; c__Bacteroidia; o__Bacteroidales; f__Prevotellaceae; g__Prevotella; s__stercorea	0.999978
382c54dd4f54dd67ab6e8576390a3207	k__Bacteria; p__Bacteroidetes; c__Bacteroidia; o__Bacteroidales; f__Porphyromonadaceae; g__Parabacteroides; s__distasonis	1
033a7f0eddd4e1fc45b2d4829cb1acfc	k__Bacteria; p__Bacteroidetes; c__Bacteroidia; o__Bacteroidales; f__Prevotellaceae; g__Prevotella; s__copri	0.999999
61f633f9c4f59a7d71b0a89cf98a87a7	k__Bacteria; p__Bacteroidetes; c__Bacteroidia; o__Bacteroidales; f__Prevotellaceae; g__Prevotella; s__copri	0.999674
c881fee5d2b97b8f002236258db98368	k__Bacteria; p__Firmicutes; c__Clostridia; o__Clostridiales; f__; g__; s__	0.99998
a1612bddf98f9b48b07bab1d37f36d77	k__Bacteria; p__Bacteroidetes; c__Bacteroidia; o__Bacteroidales; f__Prevotellaceae; g__Prevotella; s__copri	0.999999
8a6018bbfa0fea270ffd7ac235a39879	k__Bacteria; p__Proteobacteria; c__Gammaproteobacteria; o__Pasteurellales; f__Pasteurellaceae; g__Haemophilus; s__parainfluenzae	0.999916
8e8688b12a0eb41f4da340bed4438248	k__Bacteria; p__Actinobacteria; c__Coriobacteriia; o__Coriobacteriales; f__Coriobacteriaceae; g__; s__	0.999453
059f311ae82bfbcb47bfa2897f9a4bb6	k__Bacteria; p__Proteobacteria; c__Gammaproteobacteria; o__Enterobacteriales; f__Enterobacteriaceae; g__Citrobacter; s__koseri	0.919247
a69f579722926cc1cf376a0987de9481	k__Bacteria; p__Bacteroidetes; c__Bacteroidia; o__Bacteroidales; f__Bacteroidaceae; g__Bacteroides; s__ovatus	0.999977
cac134547e73488b116e5bcd30fcb207	k__Bacteria; p__Bacteroidetes; c__Bacteroidia; o__Bacteroidales; f__[Paraprevotellaceae]; g__[Prevotella]; s__	1
8d841148b7d82c3cd77fea7c522e4271	k__Bacteria; p__Actinobacteria; c__Coriobacteriia; o__Coriobacteriales; f__Coriobacteriaceae; g__; s__	0.999889
7b15b9e664efe5d1d7326e735b30bc1d	k__Bacteria; p__Cyanobacteria; c__4C0d-2; o__YS2; f__; g__; s__	1
41c9da47192f071d961ac5b9174d6d4d	k__Bacteria; p__Firmicutes; c__Clostridia; o__Clostridiales; f__Ruminococcaceae; g__Oscillospira; s__	0.999802
c6b1e35369680c069de56938b29b70f7	k__Bacteria; p__Firmicutes; c__Bacilli; o__Lactobacillales; f__Lactobacillaceae; g__Lactobacillus; s__ruminis	1
5aba7de5c8cdda65c19e9cdbe7437916	k__Bacteria; p__Firmicutes; c__Clostridia; o__Clostridiales; f__; g__; s__	0.991024
607fc6b15c6e57c85f5deea42b1caf14	k__Bacteria; p__Firmicutes; c__Clostridia; o__Clostridiales; f__Ruminococcaceae	0.999659
7ab13d1dbd81ad43c6a28f55071e5775	k__Bacteria; p__Firmicutes; c__Erysipelotrichi; o__Erysipelotrichales; f__Erysipelotrichaceae; g__Coprobacillus	0.771997
d36d28706f4e81eae83b0d8a28cf3bee	k__Bacteria; p__Firmicutes; c__Clostridia; o__Clostridiales	1
56bd23da61528fcd9e022cc878a88de7	k__Bacteria; p__Bacteroidetes; c__Bacteroidia; o__Bacteroidales; f__Bacteroidaceae; g__Bacteroides; s__	1
6e3e7d69087e6e868caf14ecf0e14d2a	k__Bacteria; p__Firmicutes; c__Clostridia; o__Clostridiales	0.999293
ed62f5502a092197213a674327858b46	k__Bacteria; p__Firmicutes; c__Clostridia; o__Clostridiales; f__Ruminococcaceae; g__Ruminococcus; s__	0.740696
f528f662283b4142e218ffc11137899b	k__Bacteria; p__Firmicutes; c__Bacilli; o__Lactobacillales; f__Lactobacillaceae; g__Lactobacillus; s__mucosae	0.999995
ba63e3b5361f113fa6fd048ce8f8020a	k__Bacteria; p__Bacteroidetes; c__Bacteroidia; o__Bacteroidales; f__S24-7; g__; s__	0.999901
fe7ba3173bdbe55733e044d9d2b5c826	k__Bacteria; p__Firmicutes; c__Clostridia; o__Clostridiales; f__Lachnospiraceae; g__Shuttleworthia; s__	0.915156
60c051cab7bdfbe6ab356d29bba03965	k__Bacteria; p__Proteobacteria; c__Betaproteobacteria; o__Burkholderiales; f__Alcaligenaceae; g__Sutterella; s__	1
32e9bccfb269de26fa8d1bec57fd2a11	k__Bacteria; p__Firmicutes; c__Clostridia; o__Clostridiales; f__Ruminococcaceae; g__; s__	0.996885
f009eeab8f975b42678a7e0b83233536	k__Bacteria; p__Firmicutes; c__Clostridia; o__Clostridiales; f__Veillonellaceae; g__Dialister; s__	1
ff946e0bfe2288dd7a21d77e8ae66e64	k__Bacteria; p__Firmicutes; c__Clostridia; o__Clostridiales; f__; g__; s__	0.99999
1397ab5e5877347b0ed5feac897e9b10	k__Bacteria; p__Bacteroidetes; c__Bacteroidia; o__Bacteroidales; f__Porphyromonadaceae; g__Parabacteroides; s__	1
9be23557a6ec737f160533288cb280ac	k__Bacteria; p__Firmicutes; c__Bacilli; o__Lactobacillales; f__Lactobacillaceae; g__Lactobacillus; s__salivarius	0.999997
991c7e32414ef7c6e809a45f1f3341ce	k__Bacteria; p__Firmicutes; c__Clostridia; o__Clostridiales; f__Lachnospiraceae; g__[Ruminococcus]; s__gnavus	0.999767
3b437c5e727fe0b5365632ad88dc9c85	k__Bacteria; p__Firmicutes; c__Clostridia; o__Clostridiales; f__Lachnospiraceae; g__[Ruminococcus]; s__gnavus	0.986334
50f31ae556c607afe407e6610551f887	k__Bacteria; p__Firmicutes; c__Clostridia; o__Clostridiales; f__Lachnospiraceae; g__Dorea; s__	0.986843
be106c21c3f1670b27a881a5eceb27cb	k__Bacteria; p__Firmicutes; c__Clostridia; o__Clostridiales; f__Lachnospiraceae; g__[Ruminococcus]; s__gnavus	0.999526
a7ac34398c852683fc527796c9fd69c5	k__Bacteria; p__Firmicutes; c__Clostridia; o__Clostridiales; f__Veillonellaceae; g__Phascolarctobacterium; s__	1
2362641b1f4fdcf62cd4d6534dac54fc	k__Bacteria; p__Firmicutes; c__Clostridia; o__Clostridiales; f__Lachnospiraceae; g__Clostridium; s__hathewayi	0.99985
ad9a6343a04a31c1ec53dfd69875c5f0	k__Bacteria; p__Firmicutes; c__Clostridia; o__Clostridiales; f__Lachnospiraceae	0.768276
86c48dfc2a98fa1fdf1e6be1a2310290	k__Bacteria; p__Firmicutes; c__Clostridia; o__Clostridiales; f__Clostridiaceae; g__Clostridium; s__	0.988729
e9039116f889494170d2d010098310d7	k__Bacteria; p__Firmicutes; c__Clostridia; o__Clostridiales; f__Ruminococcaceae; g__Faecalibacterium; s__prausnitzii	0.997352
8cfca84b2f88aaf057c31d4bb0a20473	k__Bacteria; p__Firmicutes; c__Clostridia; o__Clostridiales; f__; g__; s__	0.977946
9a7c9c52c0e39803e493bf75f61d2e52	k__Bacteria; p__Firmicutes; c__Clostridia; o__Clostridiales; f__Ruminococcaceae; g__Faecalibacterium; s__prausnitzii	0.999815
23853af3541fe0a184cc1641d02f5b1d	k__Bacteria; p__Firmicutes; c__Clostridia; o__Clostridiales; f__Veillonellaceae; g__Dialister; s__	1
97938b86d060a5f58dd0d0368e58405b	k__Bacteria; p__Firmicutes; c__Bacilli; o__Lactobacillales; f__Streptococcaceae; g__Streptococcus; s__	0.99937
9412c881874e64c20060b27d197545ce	k__Bacteria; p__Bacteroidetes; c__Bacteroidia; o__Bacteroidales; f__Rikenellaceae; g__; s__	0.999874
82b85263c8200115da4f1de56abc17b8	k__Bacteria; p__Firmicutes; c__Bacilli; o__Lactobacillales; f__Lactobacillaceae; g__Lactobacillus; s__zeae	0.999999
d7e5b0cbc94b75dc3290db94761d78fe	k__Bacteria; p__Bacteroidetes; c__Bacteroidia; o__Bacteroidales; f__Prevotellaceae; g__Prevotella; s__copri	0.999966
20c9c050f5f2ac3310f32cebf86380cd	k__Bacteria; p__Synergistetes; c__Synergistia; o__Synergistales; f__Synergistaceae; g__Synergistes; s__	1
f34d0bf0d6fd660abb02d0d51a5f69fa	k__Bacteria; p__Firmicutes; c__Bacilli; o__Lactobacillales; f__Lactobacillaceae; g__Lactobacillus; s__salivarius	0.999997
d326b0f5a593fefc9ae9cb01b92dca69	k__Bacteria; p__Firmicutes; c__Clostridia; o__Clostridiales; f__Lachnospiraceae; g__Dorea; s__	0.851137
0c8363e4eceb9b6e95a0da2153adc5f5	k__Bacteria; p__Firmicutes; c__Clostridia; o__Clostridiales; f__Ruminococcaceae	0.999973
0a3e8e17f18a3f6d6d0e9fc7b289ecea	k__Bacteria; p__Firmicutes; c__Clostridia; o__Clostridiales; f__Lachnospiraceae; g__; s__	0.710752
e9903013a522e3849f7d157f68e06714	k__Bacteria; p__Proteobacteria; c__Gammaproteobacteria; o__Aeromonadales; f__Succinivibrionaceae; g__Succinivibrio; s__	1
0a9d646a84dd1d10d126614c5a681826	k__Bacteria; p__Firmicutes; c__Clostridia; o__Clostridiales; f__[Mogibacteriaceae]; g__; s__	0.999992
e9bdd10faa21e6ecb6eb08336ea239fd	k__Bacteria; p__Tenericutes; c__Mollicutes; o__RF39; f__; g__; s__	1
c0dab835cd1c4993cbeffe86933c9a46	k__Bacteria; p__Firmicutes; c__Clostridia; o__Clostridiales; f__Lachnospiraceae; g__Clostridium; s__citroniae	0.940188
b37c963db500e9ab40672fa2e659ca75	k__Bacteria; p__Firmicutes; c__Erysipelotrichi; o__Erysipelotrichales; f__Erysipelotrichaceae; g__Catenibacterium; s__	0.999994
737d93184f79e289c4f9184dce5d67a7	k__Bacteria; p__Bacteroidetes; c__Bacteroidia; o__Bacteroidales; f__Bacteroidaceae; g__Bacteroides; s__	0.899188
a021678dfaa2f1156914995c9080a9ed	k__Bacteria; p__Firmicutes; c__Clostridia; o__Clostridiales; f__Ruminococcaceae	0.999974
8074ad8143410c4a234fae15994583ad	k__Bacteria; p__Firmicutes; c__Clostridia; o__Clostridiales; f__; g__; s__	0.886181
380c78dff19f98ffc6e11ea25bd9b9b9	k__Bacteria; p__Bacteroidetes; c__Bacteroidia; o__Bacteroidales; f__Prevotellaceae; g__Prevotella; s__	0.999993
8f57a9812997e62e786d25a017d3e8c5	k__Bacteria; p__Actinobacteria; c__Coriobacteriia; o__Coriobacteriales; f__Coriobacteriaceae; g__; s__	0.999939
d6ed830317da3c971404fd662968c855	k__Bacteria; p__Firmicutes; c__Clostridia; o__Clostridiales; f__Ruminococcaceae; g__Oscillospira; s__	0.99687
109ca96d28ee7d50bef5f34a6475cc1a	k__Bacteria; p__Elusimicrobia; c__Elusimicrobia; o__Elusimicrobiales; f__Elusimicrobiaceae; g__; s__	1
47516357e51d7126f63b7e8aa8478850	k__Bacteria; p__Proteobacteria; c__Betaproteobacteria; o__Burkholderiales; f__Alcaligenaceae; g__Sutterella; s__	1
f9d5f5e810ddbbc323614f29738f0900	k__Bacteria; p__Proteobacteria; c__Gammaproteobacteria; o__Enterobacteriales; f__Enterobacteriaceae	1
689b027bf96bf70e96267e8a06744200	k__Bacteria; p__Firmicutes; c__Clostridia; o__Clostridiales; f__Lachnospiraceae; g__Blautia; s__	0.998508
ebe4222a8c7bd7382b447a9aeeee5541	k__Bacteria; p__Firmicutes; c__Bacilli; o__Lactobacillales; f__Lactobacillaceae; g__Lactobacillus; s__mucosae	0.99999
71531bb69bc58a4ef0ae7c8e43b231cf	k__Bacteria; p__Bacteroidetes; c__Bacteroidia; o__Bacteroidales; f__[Paraprevotellaceae]; g__[Prevotella]; s__	1
115ab1a0419c6d645490ce6fe018961d	k__Bacteria; p__Bacteroidetes; c__Bacteroidia; o__Bacteroidales; f__Prevotellaceae; g__Prevotella; s__	0.999989
33b5cc859c2f5066c31893a733cf9f0f	k__Bacteria; p__Bacteroidetes; c__Bacteroidia; o__Bacteroidales; f__Bacteroidaceae; g__Bacteroides; s__plebeius	1
ba2697b7d374b0c78513159fcc78c732	k__Bacteria; p__Firmicutes; c__Clostridia; o__Clostridiales; f__Veillonellaceae; g__Acidaminococcus; s__	1
769f70473aa8644826fb887c1b01d94c	k__Bacteria; p__Firmicutes; c__Clostridia; o__Clostridiales; f__Lachnospiraceae	0.99337
d289785b4c403afba4fc750236d360d7	k__Bacteria; p__Firmicutes; c__Clostridia; o__Clostridiales; f__[Mogibacteriaceae]; g__; s__	0.999999
bb8d7dea5b8d68c017a276447ec59ed0	k__Bacteria; p__Firmicutes; c__Clostridia; o__Clostridiales; f__Ruminococcaceae; g__Ruminococcus; s__bromii	0.999997
06ce25a2a7e9344e95b03441d08f4cab	k__Bacteria; p__Bacteroidetes; c__Bacteroidia; o__Bacteroidales; f__Prevotellaceae; g__Prevotella; s__copri	1
568e3a48d07e4c25e32e6b3347bf9c4a	k__Bacteria; p__Firmicutes; c__Clostridia; o__Clostridiales; f__Lachnospiraceae; g__Roseburia	0.996236
70f82799f9fd1df883846b9fc02045df	k__Bacteria; p__Proteobacteria; c__Gammaproteobacteria; o__Pasteurellales; f__Pasteurellaceae	1
8aad7fae955808f1d0ffc2bca90a285f	k__Bacteria; p__Firmicutes; c__Clostridia; o__Clostridiales; f__Lachnospiraceae; g__Roseburia; s__faecis	0.895214
584d7a22e38ccbc54e524383cfd7c4c5	k__Bacteria; p__Bacteroidetes; c__Bacteroidia; o__Bacteroidales; f__Bacteroidaceae; g__Bacteroides; s__	0.945191
d7f55e70856eef2033814717973f7544	k__Bacteria; p__Firmicutes; c__Clostridia; o__Clostridiales; f__Lachnospiraceae; g__Dorea; s__	0.995302
6f8854b3c5402c8a125a81c5f0cbec02	k__Bacteria; p__Actinobacteria; c__Coriobacteriia; o__Coriobacteriales; f__Coriobacteriaceae; g__; s__	0.999966
578ad58c398f4f8731563d4360024aa7	k__Bacteria; p__Firmicutes; c__Erysipelotrichi; o__Erysipelotrichales; f__Erysipelotrichaceae; g__[Eubacterium]; s__biforme	1
0115d3e313fa9f2bd28c26b9572549e1	k__Bacteria; p__Bacteroidetes; c__Bacteroidia; o__Bacteroidales; f__Bacteroidaceae; g__Bacteroides; s__eggerthii	0.999998
421da40363edfe5ab7b3075d0ab1449a	k__Bacteria; p__Firmicutes; c__Clostridia; o__Clostridiales; f__Ruminococcaceae; g__Ruminococcus; s__	0.999993
4b31491bf0f58cc1d654eb93d3543578	k__Bacteria; p__Tenericutes; c__Mollicutes; o__RF39; f__; g__; s__	1
f5964523fcbd2102227af0ea6e322aa7	k__Bacteria; p__Firmicutes; c__Clostridia; o__Clostridiales; f__Veillonellaceae; g__Acidaminococcus; s__	1
4072728d4b33c3930a1576b8b8500377	k__Bacteria; p__Bacteroidetes; c__Bacteroidia; o__Bacteroidales; f__Prevotellaceae; g__Prevotella; s__copri	1
e83307dc5b433560f26ce8e68d73778f	k__Bacteria; p__Firmicutes; c__Clostridia; o__Clostridiales; f__; g__; s__	0.989033
b801dad3c108156f32b3ba1ab27c9e17	Unassigned	0.863228
0bbb660ca7322ddb187c4cabf8c8bb3c	k__Bacteria; p__Firmicutes; c__Clostridia; o__Clostridiales; f__Ruminococcaceae; g__; s__	0.975595
5479ca07a74764809149b48c8c28874e	k__Bacteria; p__Firmicutes; c__Clostridia; o__Clostridiales; f__Veillonellaceae; g__Veillonella; s__	0.999949
649274241d215d4bc8d86774e9a56a94	k__Bacteria; p__Tenericutes; c__Mollicutes; o__; f__; g__; s__	0.99998
0c1acebda6d20ae347e31f8d07918c42	k__Bacteria; p__Bacteroidetes; c__Bacteroidia; o__Bacteroidales; f__Prevotellaceae; g__Prevotella; s__copri	0.999996
f7855a7d1dc9ef12743c7ae4dff6233b	k__Bacteria; p__Bacteroidetes; c__Bacteroidia; o__Bacteroidales; f__Prevotellaceae; g__Prevotella; s__copri	1
74a19ca22a87863c96f944cdb74a0965	k__Bacteria; p__Bacteroidetes; c__Bacteroidia; o__Bacteroidales; f__Prevotellaceae; g__Prevotella; s__copri	1
bc6088eeafd30a4f8d860bc4e274f596	k__Bacteria; p__Bacteroidetes; c__Bacteroidia; o__Bacteroidales; f__[Paraprevotellaceae]; g__[Prevotella]; s__	1
cf5d1d6a15c22e1abc7ec47361d1d3df	k__Bacteria; p__Bacteroidetes; c__Bacteroidia; o__Bacteroidales; f__Prevotellaceae; g__Prevotella; s__stercorea	1
81493da07128500e670d9d21dca572c3	k__Bacteria; p__Firmicutes; c__Clostridia; o__Clostridiales; f__Veillonellaceae; g__Veillonella; s__parvula	0.864254
9363351e364f395d003901f1a7c0fa13	k__Bacteria; p__Actinobacteria; c__Coriobacteriia; o__Coriobacteriales; f__Coriobacteriaceae; g__; s__	0.999876
ffda9209ba7e942adf487ef15205fcf4	k__Bacteria; p__Cyanobacteria; c__Chloroplast; o__Streptophyta; f__; g__; s__	1
9fd28725ada6e32161855382d3bf269e	k__Bacteria; p__Bacteroidetes; c__Bacteroidia; o__Bacteroidales; f__Bacteroidaceae; g__Bacteroides; s__caccae	0.999973
b9817ffd6de0b9ca19035fcf086e64fe	k__Bacteria; p__Bacteroidetes; c__Bacteroidia; o__Bacteroidales; f__Bacteroidaceae; g__Bacteroides; s__fragilis	0.999952
faf480483dffdb7ead9ab637daa59c98	k__Bacteria; p__Bacteroidetes; c__Bacteroidia; o__Bacteroidales; f__Prevotellaceae; g__Prevotella; s__copri	1
80f9e35232980af92143eaa8c43d4266	k__Bacteria; p__Firmicutes; c__Clostridia; o__Clostridiales; f__Ruminococcaceae; g__Ruminococcus; s__	0.999071
6a67fed6b593b78cfd01b02407e8b8e6	k__Bacteria; p__Firmicutes; c__Clostridia; o__Clostridiales; f__Lachnospiraceae; g__; s__	0.814156
1cdbb9e95627bc14076c45cdf703583c	k__Bacteria; p__Firmicutes; c__Clostridia; o__Clostridiales; f__Lachnospiraceae; g__Butyrivibrio; s__	0.999986
c818eae5ba89df73ae22482403b0e4f7	k__Bacteria; p__Firmicutes; c__Clostridia; o__Clostridiales; f__Veillonellaceae; g__Dialister; s__	1
ba72e06ded055ab610748f6c10f9cdeb	k__Bacteria; p__Firmicutes; c__Bacilli; o__Lactobacillales; f__Lactobacillaceae; g__Lactobacillus; s__	0.801826
56922276a878a68d613b5bcc705a51ce	k__Bacteria; p__Firmicutes; c__Clostridia; o__Clostridiales; f__; g__; s__	0.982148
629fcb0c6357379308783e3be3ae03cd	k__Bacteria; p__Proteobacteria; c__Betaproteobacteria; o__Burkholderiales; f__Alcaligenaceae; g__Sutterella; s__	1
92db4b549a8c1995b1ce4d0599060d3b	k__Bacteria; p__Firmicutes; c__Clostridia; o__Clostridiales; f__Lachnospiraceae; g__; s__	0.767733
a64d400e303e7651236649384a8764cc	k__Bacteria; p__Firmicutes; c__Clostridia; o__Clostridiales; f__Lachnospiraceae; g__Roseburia; s__faecis	0.952156
4580887b2b9919823d69f37282c7eb68	k__Bacteria; p__Firmicutes; c__Bacilli; o__Lactobacillales; f__Lactobacillaceae; g__Lactobacillus; s__zeae	0.999997
31cd04bce1fdea7f6f16d0a92f4b672f	k__Bacteria; p__Bacteroidetes; c__Bacteroidia; o__Bacteroidales; f__Prevotellaceae; g__Prevotella; s__copri	0.999996
84fe252d93db4808bc83069f514139a7	k__Bacteria; p__Firmicutes; c__Clostridia; o__Clostridiales; f__Ruminococcaceae; g__; s__	0.777007
a0a1374ae018983a7f0c5f9d8de40638	k__Bacteria; p__Proteobacteria; c__Gammaproteobacteria; o__Enterobacteriales; f__Enterobacteriaceae; g__Citrobacter; s__	0.949466
46eb04e247c658ccbc630aad7b424805	k__Bacteria; p__Proteobacteria; c__Gammaproteobacteria; o__Pasteurellales; f__Pasteurellaceae; g__Haemophilus; s__parainfluenzae	0.999687
014084e485ffe21e3e8421e053337acc	k__Bacteria; p__Bacteroidetes; c__Bacteroidia; o__Bacteroidales	1
344643d1adbbbe25f1845302ffd21a00	k__Bacteria; p__Proteobacteria; c__Gammaproteobacteria; o__Enterobacteriales; f__Enterobacteriaceae; g__Enterobacter	0.820519
1140e4711f54c844248e58bf9761db19	k__Bacteria; p__Firmicutes; c__Clostridia; o__Clostridiales; f__Lachnospiraceae; g__Blautia; s__	0.999961
5ea5d1ffdf3042c0486ad823fa438d88	k__Bacteria; p__Bacteroidetes; c__Bacteroidia; o__Bacteroidales; f__Bacteroidaceae; g__Bacteroides; s__ovatus	0.972067
e51d7750559e990a744cccb590001fe5	k__Bacteria; p__Bacteroidetes; c__Bacteroidia; o__Bacteroidales; f__Prevotellaceae; g__Prevotella; s__copri	1
aa7dcac5b1f9fd1ffe2c10b9c7b62696	k__Bacteria; p__Firmicutes; c__Clostridia; o__Clostridiales; f__Ruminococcaceae; g__; s__	0.726285
55809d92bdbcc0d2eb3769c73825ee53	k__Bacteria; p__Bacteroidetes; c__Bacteroidia; o__Bacteroidales; f__Bacteroidaceae; g__Bacteroides; s__fragilis	0.999936
3d1e606a2e83f6d96a373b62e675e04c	k__Bacteria; p__Proteobacteria; c__Alphaproteobacteria; o__Rhizobiales; f__Rhizobiaceae; g__Agrobacterium; s__	0.791692
306f72475c9f90dc53ad0d6aeaa37f6d	k__Bacteria; p__Firmicutes; c__Clostridia; o__Clostridiales; f__Lachnospiraceae; g__Roseburia	0.73559
269749945c522df7ccb071f311b38584	k__Bacteria; p__Firmicutes; c__Clostridia; o__Clostridiales; f__Lachnospiraceae; g__Coprococcus; s__	0.999023
8033260d77832dbd1c557d664c7746c3	k__Bacteria; p__Proteobacteria; c__Gammaproteobacteria; o__Enterobacteriales; f__Enterobacteriaceae; g__Enterobacter	0.82715
2441221ac4397b0d35f32ce75fd7d3bd	k__Bacteria; p__Firmicutes; c__Clostridia; o__Clostridiales; f__Veillonellaceae; g__Dialister; s__	1
976388f065242b75859b83813517368d	k__Bacteria; p__Fusobacteria; c__Fusobacteriia; o__Fusobacteriales; f__Fusobacteriaceae	1
5a6a15b9ff0eaf672e6b406ab9840822	k__Bacteria; p__Bacteroidetes; c__Bacteroidia; o__Bacteroidales; f__Prevotellaceae; g__Prevotella; s__copri	1
d9bfe69d19ab876e3e12777c8dd51c90	k__Bacteria; p__Firmicutes; c__Clostridia; o__Clostridiales; f__Lachnospiraceae; g__Anaerostipes; s__	0.940671
115338edb58579c0b387e9ddb035e8a3	k__Bacteria; p__Firmicutes; c__Clostridia; o__Clostridiales; f__Veillonellaceae; g__Veillonella; s__dispar	0.925577
2891917f174b907cc3a2f3d458ef2d32	k__Bacteria; p__Firmicutes; c__Clostridia; o__Clostridiales; f__Ruminococcaceae; g__Oscillospira; s__	0.996347
a4788864860f5598f3b871d18bee23db	k__Bacteria; p__Bacteroidetes; c__Bacteroidia; o__Bacteroidales; f__; g__; s__	0.999999
3622d912527588398b80ae4403109221	k__Bacteria; p__Bacteroidetes; c__Bacteroidia; o__Bacteroidales; f__Prevotellaceae; g__Prevotella; s__copri	1
1a2fec0156f8efa7820fdee88182c617	k__Bacteria; p__Proteobacteria; c__Gammaproteobacteria; o__Enterobacteriales; f__Enterobacteriaceae; g__Citrobacter; s__	0.819624
4efce3e632a8d3a833b218ec891bba4f	k__Bacteria; p__Bacteroidetes; c__Bacteroidia; o__Bacteroidales; f__Bacteroidaceae; g__Bacteroides; s__fragilis	0.999944
6eb67ab0973f4de23fb4cde8ca5a6464	k__Bacteria; p__Proteobacteria; c__Gammaproteobacteria; o__Enterobacteriales; f__Enterobacteriaceae; g__Klebsiella	0.727594
28276fac50f3c50be5d0c9a14288f224	k__Bacteria; p__Proteobacteria; c__Gammaproteobacteria; o__Enterobacteriales; f__Enterobacteriaceae; g__; s__	0.711807
5c6aa8c19d1ed0e07839d9fb92fda791	k__Bacteria; p__Firmicutes; c__Clostridia; o__Clostridiales; f__Lachnospiraceae; g__Roseburia; s__faecis	0.830252
ee697eb6ac313896f1eb5ee1cc6a74d8	k__Bacteria; p__Firmicutes; c__Bacilli; o__Lactobacillales; f__Leuconostocaceae; g__Weissella	0.946955
146a98a11929122fdbbd3330b885a466	k__Bacteria; p__Firmicutes; c__Clostridia; o__Clostridiales; f__Veillonellaceae; g__Dialister; s__	1
3dec6c6288a5ad3ce07cbf21af26ba0b	k__Bacteria	0.978617
24a77e7e84cd90bf993b6cf4efd843fb	k__Bacteria; p__Bacteroidetes; c__Bacteroidia; o__Bacteroidales; f__Prevotellaceae; g__Prevotella; s__	0.999993
3c1fb1781a46511d544a29ba5c6541a7	k__Bacteria; p__Firmicutes; c__Clostridia; o__Clostridiales; f__Lachnospiraceae; g__; s__	0.934724
19ffe19e59265ebe9e89f25187e8c6c5	k__Bacteria; p__Firmicutes; c__Clostridia; o__Clostridiales; f__Clostridiaceae; g__Clostridium	0.921914
ea840b44a7f38f3245bfa927ffd23ee2	k__Bacteria; p__Firmicutes; c__Erysipelotrichi; o__Erysipelotrichales; f__Erysipelotrichaceae; g__; s__	0.999672
8a6a68412917dffbed9a39d1de37f37e	k__Bacteria; p__Firmicutes; c__Clostridia; o__Clostridiales; f__; g__; s__	0.958168
c4425e15c271de3d4cb0d091d185d561	k__Bacteria; p__Firmicutes; c__Clostridia; o__Clostridiales; f__Lachnospiraceae; g__Shuttleworthia; s__	0.768671
497224d1d7c229d2cdbc0c4eb2db6041	k__Bacteria; p__Bacteroidetes; c__Bacteroidia; o__Bacteroidales; f__Bacteroidaceae; g__Bacteroides; s__ovatus	0.969765
b63dc699cbd4b2f3fab80336566216ed	k__Bacteria; p__Firmicutes; c__Clostridia; o__Clostridiales; f__Ruminococcaceae	0.999992
db8fb16c6cf49eee1aa294436866ef69	k__Bacteria; p__Bacteroidetes; c__Bacteroidia; o__Bacteroidales; f__Bacteroidaceae; g__Bacteroides; s__plebeius	1
4cc4dd9379f5b4afc4f4397ac0baaed7	k__Bacteria; p__Firmicutes; c__Erysipelotrichi; o__Erysipelotrichales; f__Erysipelotrichaceae; g__[Eubacterium]; s__dolichum	1
0a978381e6c2c93ed5892d679fde8b11	k__Bacteria; p__Actinobacteria; c__Coriobacteriia; o__Coriobacteriales; f__Coriobacteriaceae; g__; s__	0.998706
1e1059230efb80eb8a963e3869222e3f	k__Bacteria; p__Firmicutes; c__Clostridia; o__Clostridiales; f__Lachnospiraceae; g__[Ruminococcus]; s__	0.988537
85f92f3cbe13215fe4eb154ba6d0c0dc	k__Bacteria; p__Firmicutes; c__Clostridia; o__Clostridiales; f__Lachnospiraceae; g__Dorea; s__longicatena	0.704346
ce8c1ed6324c77de6d8cfaa22e87b9d0	k__Bacteria; p__Firmicutes; c__Clostridia; o__Clostridiales; f__Veillonellaceae; g__Veillonella; s__dispar	0.982845
c9bf6152f9a794efc9f8acd633019587	k__Bacteria; p__Firmicutes; c__Clostridia; o__Clostridiales; f__Lachnospiraceae; g__; s__	0.727742
27cebdfb5b6a19df7d646f65e8c68bad	k__Bacteria; p__Firmicutes; c__Clostridia; o__Clostridiales; f__Ruminococcaceae; g__; s__	0.964415
6fada4a1ebfc2eb6938e65a9b6e87e82	k__Bacteria; p__Bacteroidetes; c__Bacteroidia; o__Bacteroidales; f__[Paraprevotellaceae]; g__[Prevotella]; s__	1
a8dfb21db4f2b09da9c11fdb825b2183	k__Bacteria; p__Firmicutes; c__Clostridia; o__Clostridiales; f__; g__; s__	0.999895
f0b5adeb853d71f14dd5f4453467edec	k__Bacteria; p__Synergistetes; c__Synergistia; o__Synergistales; f__Synergistaceae; g__Synergistes; s__	0.999998
ae3c7584c2cd36f85904d27bceaf1dff	k__Bacteria; p__Firmicutes; c__Erysipelotrichi; o__Erysipelotrichales; f__Erysipelotrichaceae; g__Catenibacterium; s__	0.999987
77d303412c11095d18a6434333ee0bb1	k__Bacteria; p__Bacteroidetes; c__Bacteroidia; o__Bacteroidales; f__Prevotellaceae; g__Prevotella; s__stercorea	0.999951
ef39cf7c68a181567dd6a6b857f92755	k__Bacteria; p__Bacteroidetes; c__Bacteroidia; o__Bacteroidales; f__[Paraprevotellaceae]; g__[Prevotella]; s__	1
63312e20383d16533af873475309b56c	k__Bacteria; p__Firmicutes; c__Clostridia; o__Clostridiales; f__Veillonellaceae; g__Veillonella; s__dispar	0.982565
a9ee98ab4a33237962ce62c1fbae2b3f	k__Bacteria; p__Firmicutes; c__Clostridia; o__Clostridiales; f__; g__; s__	0.99993
e824a95bcb41a970bf87a9477d033cb9	k__Bacteria; p__Firmicutes; c__Clostridia; o__Clostridiales; f__Ruminococcaceae; g__Oscillospira; s__	0.997518
21e6f32fb5f3fa3a77cb0f3036dbe42c	k__Bacteria; p__Bacteroidetes; c__Bacteroidia; o__Bacteroidales; f__Bacteroidaceae; g__Bacteroides; s__barnesiae	1
211b014d4c6c243fcd8ebad122882462	k__Bacteria; p__Bacteroidetes; c__Bacteroidia; o__Bacteroidales; f__Bacteroidaceae; g__Bacteroides; s__	0.968581
a5f76852ff072a3d7da1dbb5a585cc4f	k__Bacteria; p__Firmicutes; c__Clostridia; o__Clostridiales; f__; g__; s__	0.988323
6d60a8e6d94920a184a645e3d5be333e	k__Bacteria; p__Bacteroidetes; c__Bacteroidia; o__Bacteroidales; f__Prevotellaceae; g__Prevotella; s__	0.999942
69195e1d9838e8ac08616c6848060d1c	k__Bacteria; p__Tenericutes; c__Mollicutes; o__; f__; g__; s__	0.999998
14c0b3d32fd4827c0f016807894c5484	k__Bacteria; p__Bacteroidetes; c__Bacteroidia; o__Bacteroidales; f__Prevotellaceae; g__Prevotella; s__copri	0.999999
eccc224a08efe774f8924c627d20a172	k__Bacteria; p__Bacteroidetes; c__Bacteroidia; o__Bacteroidales; f__Prevotellaceae; g__Prevotella; s__copri	0.999999
c12e33a0a9682c774dca5456b2a5fa7c	k__Bacteria; p__Firmicutes; c__Clostridia; o__Clostridiales; f__Ruminococcaceae	0.994876
ce0f365db56d6d18b2eab5104532b221	k__Bacteria; p__Firmicutes; c__Clostridia; o__Clostridiales; f__Veillonellaceae; g__Megasphaera; s__	1
2640535a801541b3655ff03da7d75bfc	k__Bacteria; p__Firmicutes; c__Clostridia; o__Clostridiales; f__Veillonellaceae; g__Veillonella; s__parvula	0.980846
d2ed334beb138b61771dc5cc35a19948	k__Bacteria; p__Firmicutes; c__Erysipelotrichi; o__Erysipelotrichales; f__Erysipelotrichaceae; g__[Eubacterium]; s__biforme	1
3eb3e0e1c8be6d50af62c3a57e80b204	k__Bacteria; p__Firmicutes; c__Bacilli; o__Lactobacillales; f__Streptococcaceae; g__Streptococcus; s__	0.999652
5e4b6d4ceb2ed699307e4f4513265736	k__Bacteria; p__Firmicutes; c__Clostridia; o__Clostridiales; f__Lachnospiraceae; g__Coprococcus; s__	0.818632
a740ff0559613b8f0dbd476c1b8603d9	k__Bacteria; p__Firmicutes; c__Clostridia; o__Clostridiales; f__Christensenellaceae; g__; s__	1
0876fea8f39ada6b710dfcf3942ed345	k__Bacteria; p__Firmicutes; c__Clostridia; o__Clostridiales; f__; g__; s__	0.891435
25b5cf6a2888c5bb9c98aae0c4a64613	k__Bacteria; p__Tenericutes; c__Mollicutes; o__RF39; f__; g__; s__	1
d62aa54642d83a67ec51e33265b0778c	k__Bacteria; p__Tenericutes; c__Mollicutes; o__RF39; f__; g__; s__	1
3d12eb10b65fd7458670e00fa6f9d317	k__Bacteria; p__Proteobacteria; c__Gammaproteobacteria; o__Enterobacteriales; f__Enterobacteriaceae	1
ca4e0c584e33cf521dee7f6a2a39501e	k__Bacteria; p__Proteobacteria; c__Gammaproteobacteria; o__Enterobacteriales; f__Enterobacteriaceae	1
687080442a424109b9456c0c8b2e9a02	Unassigned	0.846734
0d5d680287d6513102f238769197235f	k__Bacteria; p__Bacteroidetes; c__Bacteroidia; o__Bacteroidales; f__Prevotellaceae; g__Prevotella; s__copri	1
87a695e5c25b8ac1a4c9c5968f07bcf9	k__Bacteria; p__Synergistetes; c__Synergistia; o__Synergistales; f__Synergistaceae; g__Synergistes; s__	1
1ca821f046c88786cbb23a00766eaf98	k__Bacteria; p__Bacteroidetes; c__Bacteroidia; o__Bacteroidales; f__Prevotellaceae; g__Prevotella; s__stercorea	1
e11460fec9058dc7fb4c722edfc8a78e	k__Bacteria; p__Spirochaetes; c__Spirochaetes; o__Spirochaetales; f__Spirochaetaceae; g__Treponema; s__	0.999827
025c5c92340417491b95feb6c0eb8b42	k__Bacteria; p__Firmicutes; c__Clostridia; o__Clostridiales; f__; g__; s__	0.999994
57aefa5d0a0056772a9e3e71c4ddec1b	k__Bacteria; p__Firmicutes; c__Bacilli; o__Lactobacillales; f__Lactobacillaceae; g__Lactobacillus; s__	0.998644
74dfc38d035897a15a2b5b5c8903291a	k__Bacteria; p__Firmicutes; c__Bacilli; o__Lactobacillales; f__Leuconostocaceae; g__Weissella	0.931933
e7404722f2c3695693db00a1a2585338	k__Bacteria; p__Firmicutes; c__Clostridia; o__Clostridiales; f__Lachnospiraceae; g__Roseburia; s__	0.736352
27de3a2ccc1cdd4cb9b3afaed55ccce9	k__Bacteria; p__Firmicutes; c__Clostridia; o__Clostridiales; f__Clostridiaceae; g__Clostridium	0.770327
2ba96460cc721d89da0392d3ef68485c	k__Bacteria; p__Firmicutes; c__Clostridia; o__Clostridiales; f__Lachnospiraceae; g__Roseburia; s__faecis	0.775234
fed13dc17f99e100277008a9b3b6baba	k__Bacteria; p__Firmicutes; c__Clostridia; o__Clostridiales; f__Lachnospiraceae; g__Roseburia; s__	0.993627
9f1e5cc84d10551a722d567b6539dd0d	k__Bacteria; p__Firmicutes; c__Clostridia; o__Clostridiales	0.999875
a992cc16633dace17e82c1255b69a032	k__Bacteria; p__Proteobacteria; c__Gammaproteobacteria; o__Enterobacteriales; f__Enterobacteriaceae; g__Serratia; s__	0.829911
fbd3aff517d470a3304c85404e44860a	k__Bacteria; p__Firmicutes; c__Clostridia; o__Clostridiales; f__Veillonellaceae; g__Megasphaera; s__	1
45cf2728db9d1fc309171bb258e16b35	k__Bacteria; p__Firmicutes; c__Clostridia; o__Clostridiales; f__Ruminococcaceae; g__Oscillospira; s__	0.900806
7bb03ad30b8b8901eaf3a0710cc6734b	k__Bacteria; p__Firmicutes; c__Bacilli; o__Lactobacillales; f__Streptococcaceae; g__Streptococcus	1
a5f6cb7a4ac7eb11334f78d167f33acd	k__Bacteria; p__Firmicutes; c__Clostridia; o__Clostridiales; f__; g__; s__	0.990224
0ef455ad8f53c8cf6054d1315cacc3b4	k__Bacteria; p__Firmicutes; c__Clostridia; o__Clostridiales; f__Ruminococcaceae	0.999994
e62d84d9b2c42eadbbb4bbb5b1376d11	k__Bacteria; p__Actinobacteria; c__Coriobacteriia; o__Coriobacteriales; f__Coriobacteriaceae; g__; s__	0.990874
d43cffd3f0334bb6961e3de3a10ea35d	k__Bacteria; p__Proteobacteria; c__Betaproteobacteria; o__Burkholderiales; f__Alcaligenaceae; g__Sutterella; s__	1
a27e8a1422e43df8a264a81070e81156	k__Bacteria; p__Firmicutes; c__Clostridia; o__Clostridiales; f__Ruminococcaceae; g__Faecalibacterium; s__prausnitzii	0.999716
3edc8b4aaa3dfa2e6c4524e8771d1187	k__Bacteria; p__Firmicutes; c__Clostridia; o__Clostridiales; f__Lachnospiraceae; g__[Ruminococcus]; s__gnavus	0.99938
ee413d3de0ec1b5e6443d85818684132	k__Bacteria; p__Firmicutes; c__Clostridia; o__Clostridiales; f__Ruminococcaceae; g__Ruminococcus; s__	0.978723
2f7cfd2f4867ff0664f07164a16b57d6	k__Bacteria; p__Firmicutes; c__Bacilli; o__Lactobacillales; f__Streptococcaceae; g__Streptococcus; s__	0.999938
99a970b879d98d4c45a6efe8b99f85af	k__Bacteria; p__Actinobacteria; c__Coriobacteriia; o__Coriobacteriales; f__Coriobacteriaceae; g__Eggerthella; s__lenta	0.999797
f2daa481648d71348580894def991123	k__Bacteria; p__Firmicutes; c__Clostridia; o__Clostridiales; f__Ruminococcaceae; g__Ruminococcus; s__	0.98983
348b7ec65fa0641a84e6ff898779d3c4	k__Bacteria; p__Bacteroidetes; c__Bacteroidia; o__Bacteroidales; f__Prevotellaceae; g__Prevotella; s__	0.999968
138d66c8d6e309f1853d0b4acbfe3b4c	k__Bacteria; p__Firmicutes; c__Clostridia; o__Clostridiales; f__Lachnospiraceae; g__; s__	0.902247
4745dee3b51c9f111d4510b3fdc13cbe	k__Bacteria; p__Firmicutes; c__Clostridia; o__Clostridiales; f__Ruminococcaceae; g__Ruminococcus; s__	0.999772
90270fa8262e55642534984b3efb9fa8	k__Bacteria; p__Firmicutes; c__Bacilli; o__Lactobacillales; f__Enterococcaceae; g__Enterococcus; s__casseliflavus	0.771427
ffdade249c0cf7942b4c20f75e34f3bf	k__Bacteria; p__Proteobacteria; c__Betaproteobacteria; o__Burkholderiales; f__Alcaligenaceae; g__Sutterella; s__	1
82ceb0d3bdb27bc1ecf25ca666341b20	k__Bacteria; p__Tenericutes; c__Mollicutes; o__RF39; f__; g__; s__	1
f361cf9827277dce779da4f4bf58bb55	k__Bacteria; p__Bacteroidetes; c__Bacteroidia; o__Bacteroidales; f__Bacteroidaceae; g__Bacteroides; s__	0.942634
244302eb1874c008719ce609a61ba067	k__Bacteria; p__Firmicutes; c__Clostridia; o__Clostridiales; f__Lachnospiraceae	0.997485
f195c53518b6ef4d490c824665a8554e	k__Bacteria; p__Firmicutes; c__Clostridia; o__Clostridiales; f__[Mogibacteriaceae]; g__; s__	0.902729
3b8a25e9cffd9263c2f089bfa8f979e0	k__Bacteria; p__Bacteroidetes; c__Bacteroidia; o__Bacteroidales; f__Prevotellaceae; g__Prevotella; s__copri	0.999997
23d209482bdc3a5d55a1757e5f61f035	k__Bacteria; p__Bacteroidetes; c__Bacteroidia; o__Bacteroidales; f__Prevotellaceae; g__Prevotella; s__copri	1
0ae95453014aa28f7fddc12e26739d6d	k__Bacteria; p__Firmicutes; c__Clostridia; o__Clostridiales; f__Ruminococcaceae	0.999974
bcfcc67f617a74e3a695d39281659761	k__Bacteria; p__Firmicutes; c__Clostridia; o__Clostridiales; f__Lachnospiraceae	0.986873
08ccf817e5d5ae598561baa4ee2e4f36	k__Bacteria; p__Firmicutes; c__Clostridia; o__Clostridiales; f__Veillonellaceae; g__Veillonella; s__dispar	0.999219
4d57689e82fb6aa2ee0a3e915bbd0f60	k__Bacteria; p__Bacteroidetes; c__Bacteroidia; o__Bacteroidales; f__Prevotellaceae; g__Prevotella; s__stercorea	0.999934
57fd37d39e4804b666fcfa6180653a18	k__Bacteria	0.933908
d16c35e237cb3ab86e7eee2a1b9639de	k__Bacteria	0.887393
8a53df87e2e5032f208d70d64363bbfd	k__Bacteria; p__Firmicutes; c__Clostridia; o__Clostridiales; f__Lachnospiraceae; g__Roseburia; s__	0.994885
6cb6ba7deab7a1c067b1a8433bd6214b	k__Bacteria; p__Firmicutes; c__Clostridia; o__Clostridiales; f__Ruminococcaceae; g__Oscillospira; s__	0.996479
29d6252fcdb01a00f93114f45b93645c	k__Bacteria; p__Firmicutes; c__Clostridia; o__Clostridiales; f__Ruminococcaceae; g__; s__	0.999653
b4ba197097d36fbe76f8e7c4f31f6a8c	k__Bacteria; p__Firmicutes; c__Clostridia; o__Clostridiales; f__; g__; s__	0.999955
9077145d1b17ddd2a062a95593b608ec	k__Bacteria; p__Firmicutes; c__Clostridia; o__Clostridiales; f__; g__; s__	0.999968
04c532c72c2c62b39cd42f194b4b4cfa	k__Bacteria; p__Firmicutes; c__Clostridia; o__Clostridiales; f__Ruminococcaceae; g__; s__	0.989745
dbdf8d9b616b8acd409223cb5d90c8e5	k__Bacteria; p__Bacteroidetes; c__Bacteroidia; o__Bacteroidales; f__Bacteroidaceae; g__Bacteroides; s__barnesiae	1
37ea2fc83de2ace8babb966ab30c8b33	k__Bacteria; p__Firmicutes; c__Clostridia; o__Clostridiales; f__Lachnospiraceae; g__Roseburia; s__faecis	0.831238
37cc6ffc4eee0e6b590e230369750206	k__Bacteria; p__Proteobacteria; c__Betaproteobacteria; o__Burkholderiales; f__Alcaligenaceae; g__Sutterella; s__	0.999862
93f05a4d021b1e5052de0eaa2f1a1fbb	k__Bacteria; p__Firmicutes; c__Clostridia; o__Clostridiales; f__Ruminococcaceae; g__; s__	0.833599
6c5bf32286fb8f8518af87d2e83f4143	k__Bacteria; p__Firmicutes; c__Clostridia; o__Clostridiales; f__Veillonellaceae; g__Veillonella; s__dispar	0.998313
6d4c9378c5676909885476b333ab17b1	k__Bacteria; p__Proteobacteria; c__Gammaproteobacteria; o__Enterobacteriales; f__Enterobacteriaceae; g__Cronobacter; s__dublinensis	0.972282
522cfcd922b91457a94be3cbeacd8e0e	k__Bacteria; p__Tenericutes; c__Mollicutes; o__RF39; f__; g__; s__	1
13ef285ba9f99210d37748d015990e9e	k__Bacteria; p__Firmicutes; c__Bacilli; o__Lactobacillales; f__Lactobacillaceae; g__Lactobacillus; s__ruminis	1
a5b70785b1224f106734110fe89e4aa8	k__Bacteria; p__Firmicutes; c__Clostridia; o__Clostridiales; f__Ruminococcaceae; g__Faecalibacterium; s__prausnitzii	0.999875
4156ec3a101d348b95d764ef4a50d4fd	k__Bacteria; p__Firmicutes; c__Clostridia; o__Clostridiales; f__Veillonellaceae; g__Phascolarctobacterium; s__	1
6f1b1f39399131702dda6c4bca61b6ba	k__Bacteria; p__Bacteroidetes; c__Bacteroidia; o__Bacteroidales; f__Bacteroidaceae; g__Bacteroides; s__plebeius	1
e3135fde6ecb9e336ec79e2d7366eafa	k__Bacteria; p__Bacteroidetes; c__Bacteroidia; o__Bacteroidales; f__Prevotellaceae; g__Prevotella; s__copri	0.99995
ed4aa83a96e99b5be9ba45264cb0c4ed	k__Bacteria; p__Proteobacteria; c__Gammaproteobacteria; o__Pseudomonadales; f__Moraxellaceae; g__Acinetobacter; s__	0.729464
c08548703a23919ae6730405153a9765	k__Bacteria; p__Proteobacteria; c__Epsilonproteobacteria; o__Campylobacterales; f__Campylobacteraceae; g__Campylobacter; s__	0.999813
af96188b369a0014bee94b5e5c9949fc	k__Bacteria; p__Firmicutes; c__Clostridia; o__Clostridiales; f__Ruminococcaceae; g__Ruminococcus; s__bromii	0.998087
27d444a3baeb004c251a18ea153b45c5	k__Bacteria; p__Firmicutes; c__Erysipelotrichi; o__Erysipelotrichales; f__Erysipelotrichaceae; g__; s__	0.987366
4fa09adbe52ed9304746dbe6182886fe	k__Bacteria; p__Firmicutes; c__Clostridia; o__Clostridiales; f__Lachnospiraceae; g__; s__	0.886034
d0ea5af2ed6be077c6c664abb3e5743e	k__Bacteria; p__Firmicutes; c__Clostridia; o__Clostridiales; f__Ruminococcaceae; g__Faecalibacterium; s__prausnitzii	0.999679
034befb339859910701d4983d0b412dd	k__Bacteria; p__Firmicutes; c__Clostridia; o__Clostridiales; f__Veillonellaceae; g__Dialister; s__	1
2c9246962caa792adb49b7c3aadcc5ea	k__Bacteria; p__Bacteroidetes; c__Bacteroidia; o__Bacteroidales; f__Prevotellaceae; g__Prevotella; s__copri	1
093279c64f2eb0551d5f20a43528e3dc	k__Bacteria; p__Bacteroidetes; c__Bacteroidia; o__Bacteroidales; f__Prevotellaceae; g__Prevotella; s__stercorea	0.999941
eae8d9963ea3cebb082f6b6ddbc5052a	k__Bacteria; p__Firmicutes; c__Clostridia; o__Clostridiales; f__Clostridiaceae; g__Clostridium; s__	0.882998
34395ed03766ec59ff70ab55509fe61a	k__Bacteria; p__Firmicutes; c__Clostridia; o__Clostridiales; f__Ruminococcaceae; g__; s__	0.998516
f72b0e9e1ca614b09af10eae5af0841f	k__Bacteria; p__Proteobacteria; c__Gammaproteobacteria; o__Pasteurellales; f__Pasteurellaceae	1
374f6dcc68ffb6ebd60d0118ed7eab43	k__Bacteria; p__Bacteroidetes; c__Bacteroidia; o__Bacteroidales; f__Prevotellaceae; g__Prevotella; s__stercorea	0.999979
6a7944873a1aab59f02100bd7af616d9	k__Bacteria; p__Bacteroidetes; c__Bacteroidia; o__Bacteroidales; f__Porphyromonadaceae; g__Parabacteroides; s__distasonis	1
75e102c972606ce05a7ee0131e38f0c9	k__Bacteria; p__Firmicutes; c__Clostridia; o__Clostridiales; f__Ruminococcaceae; g__Faecalibacterium; s__prausnitzii	0.999874
d9423c4ef39cc2218f61761942a82da0	k__Bacteria; p__Firmicutes; c__Bacilli; o__Lactobacillales; f__Streptococcaceae; g__Streptococcus; s__luteciae	0.909799
0c1de45892b3dd5e70f036a352595aa7	k__Bacteria	0.957251
7a3d08c436d663a472dd2a346b51bfec	k__Bacteria; p__Firmicutes; c__Clostridia; o__Clostridiales; f__Lachnospiraceae; g__Roseburia; s__	0.853354
ea52d15ae1a2c9997ff4e146303cf335	k__Bacteria; p__Proteobacteria; c__Gammaproteobacteria; o__Enterobacteriales; f__Enterobacteriaceae; g__Serratia; s__	0.881887
70eb3f57c33fd45c0b5ffa8bb15351b5	k__Bacteria; p__Firmicutes; c__Clostridia; o__Clostridiales; f__Lachnospiraceae; g__Shuttleworthia; s__	0.89224
8b644a71955dc88373b11ad982cae13c	k__Bacteria; p__Firmicutes; c__Clostridia; o__Clostridiales; f__Ruminococcaceae; g__; s__	0.998758
ae7447e2a62dddaa1e0d6901f158daf2	k__Bacteria; p__Firmicutes; c__Clostridia; o__Clostridiales; f__Veillonellaceae; g__Veillonella; s__dispar	0.964831
47b5e9abe66a95ecd624d03e16acdfe5	k__Bacteria; p__Firmicutes; c__Clostridia; o__Clostridiales; f__Lachnospiraceae; g__; s__	0.877649
b729559cbe4c4a69183c52be1e1905cc	k__Bacteria; p__Proteobacteria; c__Betaproteobacteria; o__Burkholderiales; f__Alcaligenaceae; g__Sutterella; s__	1
3da5b5132feabc9a3551e647206b4ea8	k__Bacteria; p__Firmicutes; c__Clostridia; o__Clostridiales; f__Ruminococcaceae; g__Gemmiger; s__formicilis	0.950827
202457d6229606e895b8be7a940f2d72	k__Bacteria; p__Proteobacteria; c__Gammaproteobacteria; o__Enterobacteriales; f__Enterobacteriaceae; g__Citrobacter; s__	0.906345
700adbdb1dda39870feef609da8b71ec	k__Bacteria; p__Firmicutes; c__Clostridia; o__Clostridiales; f__Veillonellaceae; g__Megasphaera; s__	1
5e9a84525027398f47332f9df482cb39	k__Bacteria; p__Firmicutes; c__Bacilli; o__Lactobacillales; f__Lactobacillaceae; g__Lactobacillus; s__helveticus	0.956419
490a21b458e0a3d7f4c1fe7bb217ddf4	k__Bacteria; p__Proteobacteria; c__Betaproteobacteria; o__Burkholderiales; f__Alcaligenaceae; g__Sutterella; s__	1
d4f575f63d4c6432f0b5d525c7fb360d	k__Bacteria; p__Bacteroidetes; c__Bacteroidia; o__Bacteroidales; f__Bacteroidaceae; g__Bacteroides; s__fragilis	0.999957
dca2038a62e92d5501e4a42fb8a3eb8d	k__Bacteria; p__Firmicutes; c__Clostridia; o__Clostridiales; f__Veillonellaceae; g__Veillonella	1
203cf3a0cb984001d8e52d8fa2cc9e78	k__Bacteria; p__Bacteroidetes; c__Bacteroidia; o__Bacteroidales; f__Bacteroidaceae; g__Bacteroides; s__	0.952803
3d3bb06df80852d95c8914197448e42c	k__Bacteria; p__Firmicutes; c__Bacilli; o__Gemellales; f__Gemellaceae	1
b45f6f15675f560eb2251768b9a796ca	k__Bacteria; p__Firmicutes; c__Clostridia; o__Clostridiales; f__Ruminococcaceae; g__Oscillospira; s__	0.925313
11271a4254f6e9c245d586e2a392abd3	k__Bacteria; p__Bacteroidetes; c__Bacteroidia; o__Bacteroidales; f__Bacteroidaceae; g__Bacteroides; s__	1
c170a5cd45cc68f0422f1bbf46ddad4b	k__Bacteria; p__Bacteroidetes; c__Bacteroidia; o__Bacteroidales; f__[Odoribacteraceae]; g__Butyricimonas; s__	1
fb4b77f0872f726c1980370a7d96b8c5	k__Bacteria; p__Firmicutes; c__Clostridia; o__Clostridiales; f__Ruminococcaceae	0.999588
ecc3d6d335119fafdaa49d16c7dda2b0	k__Bacteria; p__Bacteroidetes; c__Bacteroidia; o__Bacteroidales; f__Prevotellaceae; g__Prevotella; s__stercorea	0.999953
b1b942d775bea25d49e2939679184f52	k__Bacteria; p__Bacteroidetes; c__Bacteroidia; o__Bacteroidales; f__Prevotellaceae; g__Prevotella; s__copri	0.999981
1aee864855652dc1c9de915cfe03f8a4	k__Bacteria; p__Proteobacteria; c__Betaproteobacteria; o__Burkholderiales; f__Alcaligenaceae; g__Sutterella; s__	0.985534
1cd1417a5fa188d09962634ef95fb41a	k__Bacteria; p__Firmicutes; c__Clostridia; o__Clostridiales; f__; g__; s__	0.990932
f33a7dd869ed0ab8afdfc8b38ebd9b35	k__Bacteria; p__Firmicutes; c__Clostridia; o__Clostridiales; f__Lachnospiraceae; g__Roseburia	0.981887
d93b21b20598cefc536a402c60fc8eca	k__Bacteria; p__Fusobacteria; c__Fusobacteriia; o__Fusobacteriales; f__Fusobacteriaceae; g__Cetobacterium; s__somerae	0.998881
6071aa948e9c0750e9afc40c71e7e8f2	Unassigned	0.785051
3aab78d080df6fca7f3cee14de83cf3c	k__Bacteria; p__Cyanobacteria; c__Chloroplast; o__Streptophyta; f__; g__; s__	1
1bbde85510d178f71392200a419fd80a	k__Bacteria; p__Firmicutes; c__Clostridia; o__Clostridiales; f__Lachnospiraceae; g__; s__	0.960205
79a85d2b5c229ec7eeda9d15be928959	k__Bacteria; p__Firmicutes; c__Clostridia; o__Clostridiales; f__Lachnospiraceae; g__Clostridium	0.946771
f1ba7540b5ae728dbf16531e01f892b0	k__Bacteria; p__Firmicutes; c__Clostridia; o__Clostridiales; f__Ruminococcaceae; g__; s__	0.998792
6638ce050a774f24c09778de085e3d9d	k__Bacteria; p__Bacteroidetes; c__Bacteroidia; o__Bacteroidales; f__Prevotellaceae; g__Prevotella; s__stercorea	0.999703
73b778857847666733fc122f96995970	k__Bacteria; p__Firmicutes; c__Clostridia; o__Clostridiales; f__Lachnospiraceae; g__; s__	0.941025
ccfd9544dcc9ee3c29d7d183720651e7	k__Bacteria	0.960809
c3b1bcaf02a90ca47b6b0d5efead9c59	k__Bacteria; p__Proteobacteria; c__Gammaproteobacteria; o__Aeromonadales; f__Aeromonadaceae; g__Aeromonas; s__sharmana	0.999395
1c234f454baeda4ffb854b1e38ef6130	k__Bacteria; p__Proteobacteria; c__Alphaproteobacteria; o__; f__; g__; s__	0.935082
80237a1f5da7040ec354ba767726902c	k__Bacteria; p__Firmicutes; c__Clostridia; o__Clostridiales; f__Veillonellaceae; g__Acidaminococcus; s__	1
7bb9ee503f7406d22c6019ffc1c579a9	k__Bacteria; p__Bacteroidetes; c__Bacteroidia; o__Bacteroidales; f__Prevotellaceae; g__Prevotella; s__stercorea	0.999974
df9eab8646e5106b12ef6ff8c6c94ca9	k__Bacteria; p__Firmicutes; c__Clostridia; o__Clostridiales; f__Ruminococcaceae; g__; s__	0.876626
91692cce6432c8d91cc36d3080a7e914	k__Bacteria	0.959169
30c21867bbbf17db20af32c50e925fd6	Unassigned	0.805537
4e9d19c2285304eba47da462b8086439	k__Bacteria; p__Firmicutes; c__Clostridia; o__Clostridiales; f__Lachnospiraceae; g__Blautia; s__	0.854292
03259fd2db819584fdf99992f6104c96	k__Bacteria; p__Proteobacteria; c__Gammaproteobacteria; o__Pasteurellales; f__Pasteurellaceae; g__Haemophilus; s__parainfluenzae	0.999872
2d6ed9ea0b2688127586f8aa9c41f661	k__Bacteria; p__Firmicutes; c__Clostridia; o__Clostridiales; f__Veillonellaceae; g__Veillonella; s__parvula	0.84007
b441055c4660b3cd33a02853aea60830	k__Bacteria; p__Firmicutes; c__Clostridia; o__Clostridiales; f__Lachnospiraceae; g__[Ruminococcus]; s__	0.999149
ebb4e8c607c944af5cfa2d8c25187eb5	k__Bacteria; p__Bacteroidetes; c__Bacteroidia; o__Bacteroidales; f__Prevotellaceae; g__Prevotella; s__copri	1
0727f49e97b8333604cea3ceea4e0075	k__Bacteria	0.928213
2a237690ed91e1bf1ed8ad7500537e15	k__Bacteria; p__Firmicutes; c__Clostridia; o__Clostridiales; f__; g__; s__	0.911806
8a1b931f8bfc49e7e094ae8678e3b4b3	k__Bacteria; p__Proteobacteria; c__Betaproteobacteria; o__Burkholderiales; f__Alcaligenaceae; g__Sutterella; s__	1
868daeb452c21c2049d0f738e64558f1	k__Bacteria; p__Proteobacteria; c__Gammaproteobacteria; o__Pasteurellales; f__Pasteurellaceae	1
b5c4c971f768b696e0111e5fef10626f	k__Bacteria; p__Firmicutes; c__Bacilli; o__Lactobacillales; f__Streptococcaceae; g__Streptococcus; s__	0.999022
83eb12adafd9eab5bea632788e2933ef	k__Bacteria; p__Firmicutes; c__Clostridia; o__Clostridiales; f__Ruminococcaceae	0.999478
a99d3398a88c3a8647de27d205057456	k__Bacteria; p__Bacteroidetes; c__Bacteroidia; o__Bacteroidales; f__S24-7; g__; s__	1
e2272f92dc6a813f77b7a8c0b762ecab	k__Bacteria; p__Firmicutes; c__Clostridia; o__Clostridiales; f__Lachnospiraceae; g__Blautia; s__obeum	0.931458
c3cb9d9ebac850aec7f6013400e38ac8	k__Bacteria; p__Firmicutes; c__Clostridia; o__Clostridiales; f__Clostridiaceae; g__Clostridium	0.770576
4156beede859c50f0d1befcf2e07aef5	k__Bacteria; p__Bacteroidetes; c__Bacteroidia; o__Bacteroidales; f__Prevotellaceae; g__Prevotella; s__	0.999989
f7e6cce4b272d76169e4d81dc0c8ef78	k__Bacteria; p__Bacteroidetes; c__Bacteroidia; o__Bacteroidales; f__Prevotellaceae; g__Prevotella; s__stercorea	0.99997
47ba8aa38cf575034dd5834574726c49	k__Bacteria; p__Bacteroidetes; c__Bacteroidia; o__Bacteroidales; f__Prevotellaceae; g__Prevotella; s__	0.999989
353a38fce55dab37064402f3b61e82de	k__Bacteria; p__Firmicutes; c__Clostridia; o__Clostridiales; f__Lachnospiraceae; g__Roseburia	0.99297
1d83b28789b5247ba128668539baa69c	k__Bacteria; p__Proteobacteria; c__Gammaproteobacteria; o__Pasteurellales; f__Pasteurellaceae; g__Aggregatibacter; s__	0.82869
0bbeed60d7559741b0be6642af208e25	k__Bacteria; p__Firmicutes; c__Clostridia; o__Clostridiales; f__Lachnospiraceae; g__Roseburia	0.999726
ce388ddcc49c0c9dcce24e25684dc1f8	k__Bacteria; p__Firmicutes; c__Clostridia; o__Clostridiales; f__Ruminococcaceae; g__Butyricicoccus; s__pullicaecorum	0.807447
c06e01a322f8efc02a4166a995d986fd	k__Bacteria; p__Firmicutes; c__Clostridia; o__Clostridiales; f__Lachnospiraceae; g__; s__	0.940589
d5a11f5fc8ffbd7e1430e9606db3a93d	k__Bacteria; p__Firmicutes; c__Clostridia; o__Clostridiales; f__; g__; s__	0.988449
beea2df8f85dfb76977c1e51df10b2ef	k__Bacteria	0.867822
a98cf63a2be237cf194db79e9129d591	k__Bacteria; p__Firmicutes; c__Clostridia; o__Clostridiales; f__Ruminococcaceae; g__Oscillospira; s__	0.993975
74985260c6e82301f5031d552a73536c	k__Bacteria; p__Firmicutes; c__Clostridia; o__Clostridiales; f__Ruminococcaceae; g__; s__	0.996512
a9191f4fae682bb4be6f1a548e98b750	k__Bacteria; p__Firmicutes; c__Erysipelotrichi; o__Erysipelotrichales; f__Erysipelotrichaceae; g__[Eubacterium]; s__biforme	1
0c7d9ead0888e2ecdf5de0a87d3bebdf	k__Bacteria; p__Bacteroidetes; c__Bacteroidia; o__Bacteroidales; f__Bacteroidaceae; g__Bacteroides; s__	0.997138
4b7c8c40ae5fff5e09a36a3e89be7bac	k__Bacteria; p__Actinobacteria; c__Coriobacteriia; o__Coriobacteriales; f__Coriobacteriaceae; g__; s__	0.999999
43a0ef03cd34031f8bdc42bde9df8dec	k__Bacteria; p__Firmicutes; c__Clostridia; o__Clostridiales; f__Lachnospiraceae; g__Dorea; s__longicatena	0.803803
ef28529abb11ece288323b4fbbfe2ba5	k__Bacteria; p__Firmicutes; c__Clostridia; o__Clostridiales; f__; g__; s__	0.827125
60cd6408ecf8418ece7c2a08263b871a	k__Bacteria; p__Firmicutes; c__Erysipelotrichi; o__Erysipelotrichales; f__Erysipelotrichaceae; g__Catenibacterium; s__	0.999985
2d6041f13dcd901cc219476fd6955354	k__Bacteria; p__Firmicutes; c__Clostridia; o__Clostridiales; f__Ruminococcaceae; g__; s__	0.809529
93ba6f59bfddd53f7a2e112c47b8c1c7	k__Bacteria; p__Bacteroidetes; c__Bacteroidia; o__Bacteroidales; f__; g__; s__	0.999999
e7ab35851476f267f7c28374071adad1	k__Bacteria; p__Firmicutes; c__Clostridia; o__Clostridiales; f__Lachnospiraceae; g__; s__	0.81867
8ebb7b8b6623feb26b9187986134dec8	k__Bacteria; p__Firmicutes; c__Clostridia; o__Clostridiales; f__Ruminococcaceae; g__; s__	0.995076
3ca2974fecd2de22d31feee2dee654ca	k__Bacteria; p__Bacteroidetes; c__Bacteroidia; o__Bacteroidales; f__Prevotellaceae; g__Prevotella; s__copri	1
8d09d146d686218be6411a969ffb6654	k__Bacteria; p__Firmicutes; c__Clostridia; o__Clostridiales; f__Ruminococcaceae; g__Oscillospira; s__	0.996398
4247512aede108f1c54d7dfbb03659d1	k__Bacteria; p__Firmicutes; c__Clostridia; o__Clostridiales; f__Ruminococcaceae	0.999369
0ff02bcf2ceef633c00e9ba90aa0c3ee	k__Bacteria; p__Proteobacteria; c__Gammaproteobacteria; o__Enterobacteriales; f__Enterobacteriaceae; g__Klebsiella; s__	0.706068
d09435bc3bb729fdc18195545749f88a	k__Bacteria; p__Firmicutes; c__Clostridia; o__Clostridiales; f__Lachnospiraceae; g__; s__	0.966293
2202658df8c13698db34c1801a5d7b66	k__Bacteria; p__Bacteroidetes; c__Bacteroidia; o__Bacteroidales; f__; g__; s__	0.999988
dc40a498665dcb1689e4529800e2e3bb	k__Bacteria; p__Bacteroidetes; c__Bacteroidia; o__Bacteroidales; f__Prevotellaceae; g__Prevotella; s__stercorea	0.999907
5ac8bcf6933fe62859e40b310bbe9dcb	k__Bacteria; p__Bacteroidetes; c__Bacteroidia; o__Bacteroidales; f__Prevotellaceae; g__Prevotella; s__	0.999945
24bdc63d2a8732de27412e5f333ea4c0	k__Bacteria; p__Bacteroidetes; c__Bacteroidia; o__Bacteroidales; f__[Paraprevotellaceae]; g__[Prevotella]; s__	1
4471008d340428548c0f3ca9b48f6c40	k__Bacteria; p__Bacteroidetes; c__Bacteroidia; o__Bacteroidales; f__Prevotellaceae; g__Prevotella; s__stercorea	0.999991
5b73624389bdeefe2e60939ff943220f	k__Bacteria; p__Actinobacteria; c__Coriobacteriia; o__Coriobacteriales; f__Coriobacteriaceae; g__; s__	0.999989
ce48457394c92cf1fbb85556e19a965c	k__Bacteria	0.970364
b2baacdb91747ad313b02bbddadc3319	k__Bacteria; p__Firmicutes; c__Clostridia; o__Clostridiales; f__Ruminococcaceae; g__Oscillospira; s__	0.995564
69b43409a31a9825db2422b8257761cc	k__Bacteria; p__Firmicutes; c__Clostridia; o__Clostridiales	0.998909
64b35fdbd4ac8c4a5b2046e0a6b3025e	k__Bacteria; p__Proteobacteria; c__Alphaproteobacteria; o__Rhodobacterales; f__Rhodobacteraceae; g__Rhodobacter; s__	0.999742
96a815600c24d48522ad99fe3192328d	k__Bacteria; p__Firmicutes; c__Clostridia; o__Clostridiales; f__Ruminococcaceae; g__Ruminococcus; s__	0.999561
436eaf661f2be47bdb5f3062920abb2d	k__Bacteria; p__Firmicutes; c__Clostridia; o__Clostridiales; f__Ruminococcaceae; g__Gemmiger; s__formicilis	0.950835
fd506391712b007a7ab0d3840d02ae9f	k__Bacteria; p__Cyanobacteria; c__4C0d-2; o__YS2; f__; g__; s__	1
6c7dbe7db6c7b04bb3bd65143897f44c	k__Bacteria; p__Tenericutes; c__Mollicutes; o__; f__; g__; s__	0.999999
453efda22136e24117995b21c6878b96	k__Bacteria; p__Bacteroidetes; c__Bacteroidia; o__Bacteroidales; f__Bacteroidaceae; g__Bacteroides; s__	0.824812
a5a42edad49033b9cfc3bdb8be84cd17	k__Bacteria; p__Firmicutes; c__Clostridia; o__Clostridiales; f__Lachnospiraceae; g__Coprococcus; s__	0.996747
182ab0f5c88a475ab89e88ff6d8d1185	k__Bacteria; p__Firmicutes; c__Clostridia; o__Clostridiales; f__Lachnospiraceae; g__; s__	0.941467
6d4345ff25db252f61b97779c15dccd4	Unassigned	0.82754
8c12eaa6bdcfea9f38ab902b31584239	k__Bacteria; p__Firmicutes; c__Clostridia; o__Clostridiales; f__Ruminococcaceae; g__; s__	0.999783
dcb9da56804d80b0abe6bd3d8edd992c	k__Bacteria; p__Bacteroidetes; c__Bacteroidia; o__Bacteroidales; f__Bacteroidaceae; g__Bacteroides; s__	1
b6f601ae3fe86926df85ab86aadd3762	k__Bacteria; p__Firmicutes; c__Clostridia; o__Clostridiales; f__Veillonellaceae; g__Phascolarctobacterium; s__	1
21406d6ce97da65c53ce75310f2b6cf8	k__Bacteria; p__Firmicutes; c__Clostridia; o__Clostridiales; f__Clostridiaceae; g__; s__	0.702293
3ab6df54d159f06d6f662aef2d9a4b60	k__Bacteria; p__Firmicutes; c__Clostridia; o__Clostridiales; f__Ruminococcaceae; g__; s__	0.997891
1735109a52cc140d245529cc5658fac8	k__Bacteria; p__Firmicutes; c__Clostridia; o__Clostridiales; f__Ruminococcaceae; g__Anaerotruncus; s__	1
60d640fee577a285c29b8eb92d8e1197	k__Bacteria; p__Firmicutes; c__Clostridia; o__Clostridiales; f__Lachnospiraceae	0.986629
eaa678fe6b124f6354a628f6b412abfa	k__Bacteria; p__Firmicutes; c__Clostridia; o__Clostridiales; f__Christensenellaceae; g__; s__	0.711308
93f79af5fa38e95bb839acf68ca206a1	k__Bacteria; p__Actinobacteria; c__Actinobacteria; o__Actinomycetales; f__Cellulomonadaceae; g__Demequina; s__	0.992211
9f00bf628e277105fd702de14fb361c5	k__Bacteria; p__Firmicutes; c__Clostridia; o__Clostridiales; f__Lachnospiraceae; g__; s__	0.909057
d891a3fd6d0633d1551b6c38931cf36b	k__Bacteria; p__Firmicutes; c__Clostridia; o__Clostridiales; f__; g__; s__	0.999993
6c4e1d043c1315d1437e68d17aedbcac	k__Bacteria; p__Bacteroidetes; c__Bacteroidia; o__Bacteroidales; f__Porphyromonadaceae; g__Dysgonomonas; s__	1
a00ff0a18066954369398d58daf55c65	k__Bacteria; p__Firmicutes; c__Clostridia; o__Clostridiales; f__Ruminococcaceae; g__Oscillospira; s__	0.999638
c722e5b0d650e6d9ab4f9d8cfbb5bffc	k__Bacteria; p__Firmicutes; c__Clostridia; o__Clostridiales; f__Lachnospiraceae; g__; s__	0.965972
8de93527b03062761fda32dee036263f	k__Bacteria; p__Bacteroidetes; c__Bacteroidia; o__Bacteroidales; f__Prevotellaceae; g__Prevotella; s__stercorea	0.973728
b480893a831c2b6e36c1ec74d98d5f27	k__Bacteria; p__Firmicutes; c__Bacilli; o__Lactobacillales; f__Streptococcaceae; g__Streptococcus; s__agalactiae	0.962417
ceda56ac1fcee35e33db5c9f0b39e0e6	k__Bacteria; p__Firmicutes; c__Clostridia; o__Clostridiales; f__Ruminococcaceae; g__; s__	0.791007
35644adbfcfe8439ba602efa6ac4ebad	k__Bacteria; p__Firmicutes; c__Clostridia; o__Clostridiales; f__Ruminococcaceae; g__Faecalibacterium; s__prausnitzii	0.999748
3ba76eb369391a8a925d6deb2c925dd5	k__Bacteria; p__Bacteroidetes; c__Bacteroidia; o__Bacteroidales; f__Prevotellaceae; g__Prevotella; s__stercorea	0.999998
7e0ee986a31426afc6d9b040f73a0d0e	k__Bacteria; p__Firmicutes; c__Clostridia; o__Clostridiales; f__Ruminococcaceae; g__Oscillospira; s__	0.999969
11f33b97c96c0746ac45773b2d6114a0	k__Bacteria; p__Tenericutes; c__Mollicutes; o__; f__; g__; s__	0.998777
61ace7fc5156213a519f7ea6765982f8	k__Bacteria; p__Firmicutes; c__Clostridia; o__Clostridiales; f__Lachnospiraceae; g__[Ruminococcus]; s__	0.993737
8bc00a9d9b9b6f9caa9ffe059001a7e1	k__Bacteria; p__Firmicutes; c__Clostridia; o__Clostridiales; f__Lachnospiraceae; g__Dorea; s__	0.998985
c279ccdaa7f593224b9f8b277b048f1a	k__Bacteria; p__Proteobacteria; c__Gammaproteobacteria; o__Pseudomonadales; f__Moraxellaceae; g__Acinetobacter; s__	0.993572
b5fb47146aa82c42d74a04e821e98a3f	k__Bacteria; p__Tenericutes; c__Mollicutes; o__RF39; f__; g__; s__	1
82353476fd048d3f3304376407e17e17	k__Bacteria; p__Bacteroidetes; c__Bacteroidia; o__Bacteroidales; f__Prevotellaceae; g__Prevotella; s__	0.999998
123cc720864ad69623db56a65769b334	k__Bacteria; p__Firmicutes; c__Bacilli; o__Lactobacillales; f__Lactobacillaceae; g__Lactobacillus; s__salivarius	0.999996
d9790934a2d113adcc19f8afd8362e1a	k__Bacteria; p__Firmicutes; c__Clostridia; o__Clostridiales; f__Lachnospiraceae; g__[Ruminococcus]; s__gnavus	0.988274
b71432e541e7d85f93b2bce13c9edcfe	k__Bacteria; p__Firmicutes; c__Clostridia; o__Clostridiales; f__Lachnospiraceae; g__Clostridium; s__aldenense	0.950362
b803764a3bf4c19193100cbe10778b1b	k__Bacteria; p__Firmicutes; c__Bacilli; o__Lactobacillales; f__Lactobacillaceae; g__Lactobacillus; s__	0.999999
98c648a33ed0f4ba707fc166e1261142	k__Bacteria; p__Firmicutes; c__Clostridia; o__Clostridiales; f__Veillonellaceae; g__Dialister; s__	1
0033cb94783dd51941e14e1393036a20	k__Bacteria; p__Bacteroidetes; c__Bacteroidia; o__Bacteroidales; f__Prevotellaceae; g__Prevotella; s__stercorea	0.999809
884b4501d6276493180492153539d210	k__Bacteria; p__Firmicutes; c__Clostridia; o__Clostridiales; f__Lachnospiraceae; g__Coprococcus; s__eutactus	1
99c86292fdab48bd5b9cb5ffdb9ef070	k__Bacteria; p__Firmicutes; c__Clostridia; o__Clostridiales; f__Ruminococcaceae; g__Faecalibacterium; s__prausnitzii	0.99983
df6856da42cf0ffa88b42dc796db13f0	k__Bacteria; p__Firmicutes; c__Clostridia; o__Clostridiales; f__Ruminococcaceae; g__Faecalibacterium; s__prausnitzii	0.999845
0d62c1b7e0acba205cf577fd949abedb	k__Bacteria; p__Proteobacteria; c__Gammaproteobacteria; o__Enterobacteriales; f__Enterobacteriaceae	1
3900c4617aba90d93cbe9b79a44cb4ed	k__Bacteria; p__Firmicutes; c__Clostridia; o__Clostridiales; f__Lachnospiraceae; g__; s__	0.801116
9a61f0edf860a82f672392934b53aa49	k__Bacteria	0.909604
197eb9fef1b39c495d66e2afc2b20b9e	k__Bacteria; p__Bacteroidetes; c__Bacteroidia; o__Bacteroidales; f__Porphyromonadaceae; g__Parabacteroides; s__distasonis	1
acf5bfa0c424fcac82df6be1170ce385	k__Bacteria; p__Firmicutes; c__Clostridia; o__Clostridiales; f__Ruminococcaceae; g__Oscillospira; s__	0.999983
590e82ec582f867555780f7e6f497844	k__Bacteria; p__Bacteroidetes; c__Bacteroidia; o__Bacteroidales; f__Prevotellaceae; g__Prevotella; s__stercorea	1
c1ac851c60c79c2dbe11dd0d2c9dfaa6	k__Bacteria; p__Firmicutes; c__Clostridia; o__Clostridiales; f__Ruminococcaceae; g__; s__	0.996191
e6d20307654d2d46400bf6dc34d0a9e6	k__Bacteria; p__Bacteroidetes; c__Bacteroidia; o__Bacteroidales; f__Prevotellaceae; g__Prevotella; s__stercorea	0.999955
44b02cfc0f5062e2bbe5c7adb93ec984	k__Bacteria; p__Proteobacteria; c__Gammaproteobacteria; o__Enterobacteriales; f__Enterobacteriaceae; g__Klebsiella	0.763423
8b9cc775642622ca932bdb48ab95f132	k__Bacteria; p__Bacteroidetes; c__Bacteroidia; o__Bacteroidales; f__Bacteroidaceae; g__Bacteroides; s__uniformis	0.999961
19243028b2f41779d024a18f4d5a0da4	k__Bacteria; p__Firmicutes; c__Clostridia; o__Clostridiales; f__Ruminococcaceae; g__; s__	0.901665
f5286cfdb2b23e6cd3fed4e200f12e12	k__Bacteria; p__Firmicutes; c__Clostridia; o__Clostridiales; f__Ruminococcaceae; g__Oscillospira; s__	0.849026
49f6cc3303a7741232865357239d88a6	k__Bacteria; p__Firmicutes; c__Clostridia; o__Clostridiales; f__Lachnospiraceae; g__Roseburia; s__	0.783955
17b885bf22ac56aa31846567c9ff9fd4	k__Bacteria; p__Firmicutes; c__Clostridia; o__Clostridiales; f__Veillonellaceae; g__Megasphaera; s__	1
4976626fb051f0d4d149b4f301cf4003	k__Bacteria; p__Firmicutes; c__Clostridia; o__Clostridiales; f__Ruminococcaceae; g__; s__	0.852153
a03bad3c57832f2f6396b666af64516e	k__Bacteria; p__Firmicutes; c__Clostridia; o__Clostridiales; f__Lachnospiraceae; g__Lachnospira; s__	0.996453
6f0712bd1d6a2795e7f44e880d66be5d	k__Bacteria; p__Bacteroidetes; c__Bacteroidia; o__Bacteroidales; f__[Paraprevotellaceae]; g__[Prevotella]; s__	1
d247073d0ce33ade760251b5b06fb906	k__Bacteria; p__Firmicutes; c__Clostridia; o__Clostridiales; f__Ruminococcaceae; g__Faecalibacterium; s__prausnitzii	0.999738
88a9b85137ae2ca03bb105de1205ebf9	k__Bacteria	0.853238
61f6f37ceb43afdd31763ce8d5c8704d	k__Bacteria; p__Bacteroidetes; c__Bacteroidia; o__Bacteroidales; f__[Paraprevotellaceae]; g__[Prevotella]; s__	1
f0195951bd2525d852c4d01dd79c99f3	k__Bacteria; p__Firmicutes; c__Clostridia; o__Clostridiales; f__; g__; s__	0.962803
6a17dcc82036403010238fbb722a513a	k__Bacteria; p__Bacteroidetes; c__Bacteroidia; o__Bacteroidales; f__Bacteroidaceae; g__Bacteroides; s__	0.987743
6582e0d5e6ac8a691964289e5925b5ea	k__Bacteria; p__Bacteroidetes; c__Bacteroidia; o__Bacteroidales; f__Prevotellaceae; g__Prevotella; s__copri	0.999999
a32cf96a4ced95ad327f2ee366632739	k__Bacteria	0.848131
afe22174d13d71da1282c420dd8aabc0	k__Bacteria; p__Bacteroidetes; c__Bacteroidia; o__Bacteroidales; f__Rikenellaceae; g__; s__	0.972487
80f1a10b9ec69d54e6f3a6ee1d88a566	k__Bacteria; p__Firmicutes; c__Clostridia; o__Clostridiales; f__Lachnospiraceae; g__; s__	0.894294
4339bf4c3a75b91c5cdc3ef4b5450c71	k__Bacteria; p__Firmicutes; c__Clostridia; o__Clostridiales; f__Lachnospiraceae; g__; s__	0.916085
e2a5f777a0e2d2794f84d78f158229d7	k__Bacteria; p__Proteobacteria; c__Gammaproteobacteria; o__Pasteurellales; f__Pasteurellaceae; g__Haemophilus; s__parainfluenzae	0.999663
22077bfe8aa9c9bf8ba2ec91a4017d82	k__Bacteria; p__Firmicutes; c__Clostridia; o__Clostridiales; f__Veillonellaceae; g__Megamonas; s__	1
ebfcdb5d1d46791c8451ca30edb1be0c	k__Bacteria; p__Firmicutes; c__Clostridia; o__Clostridiales; f__Ruminococcaceae; g__Oscillospira; s__	0.99979
54320e04cfd611ba353bd7ce8a5a7abf	k__Bacteria; p__Proteobacteria; c__Betaproteobacteria; o__Burkholderiales; f__Alcaligenaceae; g__Sutterella; s__	1
f3406705366da677e34f3b62ae6e16db	k__Bacteria; p__Bacteroidetes; c__Bacteroidia; o__Bacteroidales; f__[Paraprevotellaceae]; g__[Prevotella]; s__	1
83f17deb8de2c23b361ce06ea074937e	k__Bacteria; p__Firmicutes; c__Clostridia; o__Clostridiales; f__Ruminococcaceae; g__Ruminococcus; s__bromii	0.999986
7aa1ae9f161ef7229db0a675f47eb027	k__Bacteria; p__Tenericutes; c__Mollicutes; o__Mycoplasmatales; f__Mycoplasmataceae; g__Candidatus Hepatoplasma; s__	1
0caf019b0b96fad8aa324bd989790667	k__Bacteria; p__Proteobacteria; c__Gammaproteobacteria; o__Pasteurellales; f__Pasteurellaceae; g__Haemophilus; s__parainfluenzae	0.998699
eb3b22b062998a634dd38db9566a221e	k__Bacteria; p__Firmicutes; c__Bacilli; o__Lactobacillales; f__Lactobacillaceae; g__Lactobacillus; s__ruminis	1
7b4d837847a33e579e70478adb9a5792	k__Bacteria; p__Bacteroidetes; c__Bacteroidia; o__Bacteroidales; f__Prevotellaceae; g__Prevotella; s__stercorea	0.999847
cb026c6188d62a74f822fa55bd6b55d3	k__Bacteria; p__Actinobacteria; c__Coriobacteriia; o__Coriobacteriales; f__Coriobacteriaceae; g__Collinsella; s__aerofaciens	0.994887
88c0fdbdbcecd68ad81fb7eb3ffc8d2a	k__Bacteria; p__Actinobacteria; c__Coriobacteriia; o__Coriobacteriales; f__Coriobacteriaceae; g__; s__	0.999984
0330730fbd9720d800d9f2af8efe7e2a	k__Bacteria; p__Actinobacteria; c__Coriobacteriia; o__Coriobacteriales; f__Coriobacteriaceae; g__; s__	0.999913
1542e91c99d9766e4afa866f20f227e2	k__Bacteria; p__Firmicutes; c__Bacilli; o__Bacillales; f__Staphylococcaceae; g__Staphylococcus	0.849515
67f5482dc6bdfdb3488026668feda370	k__Bacteria; p__Firmicutes; c__Bacilli; o__Lactobacillales; f__Enterococcaceae; g__Enterococcus; s__	0.706373
09e461c5e875466f955742f1e0fd3de3	k__Bacteria; p__Bacteroidetes; c__Bacteroidia; o__Bacteroidales; f__Prevotellaceae; g__Prevotella; s__	0.999995
5969079f907d03b2ba3fc9a740c39e34	k__Bacteria; p__Firmicutes; c__Clostridia; o__Clostridiales; f__Lachnospiraceae; g__Roseburia; s__	0.983127
357e7f6a209379ea19ee4a6c913d5583	k__Bacteria; p__Bacteroidetes; c__Bacteroidia; o__Bacteroidales; f__Prevotellaceae; g__Prevotella; s__copri	0.999953
e57c3e84b410a0373fc4bda2b20de62c	k__Bacteria; p__Firmicutes; c__Clostridia; o__Clostridiales; f__Lachnospiraceae; g__Coprococcus; s__	0.999009
eae2db5daa93a6d86420cd3fd128e47e	k__Bacteria; p__Firmicutes; c__Clostridia; o__Clostridiales; f__Ruminococcaceae; g__; s__	0.994725
174a57e5c815b60ef1a41f40c802273f	k__Bacteria; p__Firmicutes; c__Clostridia; o__Clostridiales; f__Ruminococcaceae	0.999886
1baa23bfb7d74c85d2a5bdb382c75dcb	k__Bacteria; p__Bacteroidetes; c__Bacteroidia; o__Bacteroidales; f__Bacteroidaceae; g__Bacteroides; s__	0.993472
2b61a569140f6cdf880a7298c3b5031c	k__Bacteria	0.875328
d082f757bf38a245eb21fa333fc7ea8a	k__Bacteria; p__Proteobacteria; c__Gammaproteobacteria; o__Pasteurellales; f__Pasteurellaceae; g__Haemophilus; s__parainfluenzae	0.999897
f30edf16ad3555e62cb3d50b8782c8ab	k__Bacteria; p__Firmicutes; c__Clostridia; o__Clostridiales	1
8ed48b9d23ca79657a0a30a5eb68236c	k__Bacteria; p__Firmicutes; c__Bacilli; o__Lactobacillales; f__Lactobacillaceae; g__Lactobacillus	1
c377adf40b1fe5ac952e274b37d3342e	k__Bacteria; p__Firmicutes; c__Clostridia; o__Clostridiales; f__Clostridiaceae; g__Clostridium	0.786278
3787607c0f70d9704fbaf3d41a6e1011	k__Bacteria; p__Bacteroidetes; c__Bacteroidia; o__Bacteroidales; f__[Paraprevotellaceae]; g__[Prevotella]; s__	1
89910e0a85a9f2c5baaf858691a730a6	k__Bacteria; p__Firmicutes; c__Clostridia; o__Clostridiales; f__Lachnospiraceae; g__Roseburia; s__faecis	0.792693
5c9ca1b103fd1872258e4719e35884f6	k__Bacteria; p__Firmicutes; c__Clostridia; o__Clostridiales; f__Lachnospiraceae; g__Coprococcus; s__	0.993708
af3e531597aa05365688feb294119c3e	k__Bacteria; p__Firmicutes; c__Clostridia; o__Clostridiales; f__Lachnospiraceae; g__Blautia; s__	0.999905
e560abde56fd116bb9694e3a6cb8eaa9	k__Bacteria; p__Bacteroidetes; c__Bacteroidia; o__Bacteroidales; f__Rikenellaceae; g__; s__	0.990522
315a4ed7ba515799c983c55e19cbade0	k__Bacteria; p__Firmicutes; c__Clostridia; o__Clostridiales; f__Ruminococcaceae	0.999994
5151a4898cadcbbee8a43c225baa3fb5	k__Bacteria; p__Bacteroidetes; c__Bacteroidia; o__Bacteroidales; f__Prevotellaceae; g__Prevotella; s__copri	0.999999
ae5b863b420f8424c6b6e487680f14b7	k__Bacteria; p__Bacteroidetes; c__Bacteroidia; o__Bacteroidales; f__Prevotellaceae; g__Prevotella; s__stercorea	0.999971
6abc74f42162b6723bb5f97cf30e0961	k__Bacteria; p__Firmicutes; c__Bacilli; o__Lactobacillales; f__Lactobacillaceae; g__Lactobacillus; s__reuteri	0.950591
cb2a875fcb092800ffa0234676142e1c	k__Bacteria; p__Fusobacteria; c__Fusobacteriia; o__Fusobacteriales; f__Fusobacteriaceae; g__Fusobacterium; s__	1
0791ac4efbe30f526eb05e78823010d6	k__Bacteria; p__Bacteroidetes; c__Bacteroidia; o__Bacteroidales; f__Prevotellaceae; g__Prevotella; s__	0.941919
d0d71323b9dd35b87d972d7332c7828d	k__Bacteria; p__Firmicutes; c__Clostridia; o__Clostridiales; f__Ruminococcaceae; g__Ruminococcus; s__callidus	0.999997
ad50254f6f76b4d659ab92e739ed118d	k__Bacteria; p__Firmicutes; c__Clostridia; o__Clostridiales; f__[Mogibacteriaceae]; g__; s__	0.995664
0ffd2dbe7af28e0ca11331f76b497e26	k__Bacteria; p__Firmicutes; c__Bacilli; o__Lactobacillales; f__Lactobacillaceae; g__Lactobacillus; s__ruminis	1
be2946f08ac575e606a32cc7febf468b	k__Bacteria; p__Firmicutes; c__Bacilli; o__Lactobacillales; f__Enterococcaceae; g__Enterococcus; s__	0.948402
6adbc06c73f45c68f0466b112b1070d3	k__Bacteria; p__Actinobacteria; c__Actinobacteria; o__Actinomycetales; f__Geodermatophilaceae	0.999988
10385c4ae6ce13cded181222ac51f81e	k__Bacteria	0.832065
1426d496d3cec02fbbe177a9d0e82601	k__Bacteria; p__Firmicutes; c__Clostridia; o__Clostridiales; f__Ruminococcaceae; g__Faecalibacterium; s__prausnitzii	0.999757
064b9852c568b81de925a38bc58c882e	k__Bacteria; p__Actinobacteria; c__Actinobacteria; o__Actinomycetales; f__Propionibacteriaceae; g__Propionibacterium; s__	0.999975
ee2fc2a83bc77bb6f00043cc797dd143	k__Bacteria; p__Bacteroidetes; c__Bacteroidia; o__Bacteroidales; f__Prevotellaceae; g__Prevotella; s__	0.99999
5dd52a2c963838fe2e55d4126e3776ff	k__Bacteria; p__Proteobacteria; c__Gammaproteobacteria; o__Enterobacteriales; f__Enterobacteriaceae; g__Klebsiella	0.764078
052e66d39c50c48f209e9f68be632a99	k__Bacteria; p__Bacteroidetes; c__Bacteroidia; o__Bacteroidales; f__Prevotellaceae; g__Prevotella; s__copri	0.999999
26605efa1d887e5b30fe3c14f7057576	k__Bacteria; p__Firmicutes; c__Clostridia; o__Clostridiales; f__Ruminococcaceae; g__; s__	0.943142
ef635292320d72b4f92c4365dbbae6c1	k__Bacteria; p__Bacteroidetes; c__Bacteroidia; o__Bacteroidales; f__Prevotellaceae; g__Prevotella; s__	0.98669
25519b2f8425a31c1982c0a8595c1bb0	k__Bacteria; p__Bacteroidetes; c__Bacteroidia; o__Bacteroidales; f__Bacteroidaceae; g__Bacteroides; s__	1
28a895ece055f5901839584a552ae228	k__Bacteria; p__Bacteroidetes; c__Bacteroidia; o__Bacteroidales; f__Prevotellaceae; g__Prevotella; s__copri	0.999999
5bf00583eaaf0f085a55c4c82d94cb6a	k__Bacteria; p__Proteobacteria; c__Alphaproteobacteria; o__Rickettsiales; f__Rickettsiaceae; g__Rickettsia; s__	0.999999
c6dc261cee055fd3940bafeb57f0e6af	k__Bacteria; p__Bacteroidetes; c__Bacteroidia; o__Bacteroidales; f__Prevotellaceae; g__Prevotella; s__copri	0.99996
93aa85244dfec6d3f83e64a4a3ff3d4c	k__Bacteria; p__Bacteroidetes; c__Bacteroidia; o__Bacteroidales; f__Prevotellaceae; g__Prevotella; s__stercorea	0.999953
3e190ac5c3b6e69880fb4370125a1781	k__Bacteria; p__Firmicutes; c__Bacilli; o__Lactobacillales; f__Lactobacillaceae; g__Lactobacillus; s__ruminis	1
34694d3c186a1d9cb223ca5a0334862d	k__Bacteria; p__Bacteroidetes; c__Bacteroidia; o__Bacteroidales; f__Rikenellaceae; g__; s__	0.99391
476dfee10ae0762d9b71f27f773da751	k__Bacteria; p__Firmicutes; c__Clostridia; o__Clostridiales; f__Ruminococcaceae; g__; s__	0.756599
893bfee02e5b6e3c759660ca6f8ef0f3	k__Bacteria; p__Bacteroidetes; c__Bacteroidia; o__Bacteroidales; f__Prevotellaceae; g__Prevotella; s__stercorea	1
836121761504ef0300853182b0511603	k__Bacteria; p__Firmicutes; c__Clostridia; o__Clostridiales; f__Lachnospiraceae; g__Blautia; s__	0.999969
8e157f389f8fca435e0f368d5a990ea3	k__Bacteria; p__Proteobacteria; c__Betaproteobacteria; o__Burkholderiales; f__Alcaligenaceae; g__Sutterella; s__	1
c8e3cc6804adcca1edc44bd1530962ee	k__Bacteria; p__Firmicutes; c__Clostridia; o__Clostridiales; f__Clostridiaceae; g__Clostridium; s__butyricum	0.985303
7c454a6bb801bc99bbee1b7ead7db3c4	k__Bacteria; p__Bacteroidetes; c__Bacteroidia; o__Bacteroidales; f__Prevotellaceae; g__Prevotella; s__copri	1
f73409050ed46995d362beea6b884ddc	k__Bacteria; p__Firmicutes; c__Clostridia; o__Clostridiales; f__Lachnospiraceae; g__Coprococcus; s__	0.996846
f96a0bdb879ce7e2945cc825a3da8f2b	k__Bacteria; p__Firmicutes; c__Clostridia; o__Clostridiales; f__Veillonellaceae; g__Megasphaera; s__	0.999838
a901693d49c2cfd7483a30469a322b7b	k__Bacteria; p__Bacteroidetes; c__Bacteroidia; o__Bacteroidales; f__[Odoribacteraceae]; g__Odoribacter; s__	1
b7b26a4a833b265dfb01bda8098fee76	k__Bacteria; p__Firmicutes; c__Clostridia; o__Clostridiales; f__Ruminococcaceae	0.999486
905d47cb31db2f2ac212f39211ad584e	k__Bacteria; p__Firmicutes; c__Clostridia; o__Clostridiales; f__Ruminococcaceae; g__Faecalibacterium; s__prausnitzii	0.999471
1a295a0c5ff32e881203429e3fcdbafc	k__Bacteria; p__Firmicutes; c__Bacilli; o__Lactobacillales; f__Enterococcaceae; g__Enterococcus; s__casseliflavus	0.753194
1bc0edf0066528528bcfa8bd7cdacf5f	k__Bacteria; p__Bacteroidetes; c__Bacteroidia; o__Bacteroidales; f__Prevotellaceae; g__Prevotella; s__stercorea	0.998513
4848ea82ad0da1c0bd19a23fc1ab4239	k__Bacteria; p__Bacteroidetes; c__Bacteroidia; o__Bacteroidales; f__Prevotellaceae; g__Prevotella; s__copri	1
6e443f6d5850bbbc47c5117a2e0dbbcb	k__Bacteria; p__Firmicutes; c__Clostridia; o__Clostridiales; f__Ruminococcaceae	0.999542
b291d5c47c13ff0cd41afbfe4bd6730b	k__Bacteria; p__Proteobacteria; c__Gammaproteobacteria; o__Enterobacteriales; f__Enterobacteriaceae; g__Klebsiella; s__	0.726087
199408663e7339727680b7a6e7bf1823	k__Bacteria; p__Firmicutes; c__Clostridia; o__Clostridiales; f__Ruminococcaceae; g__; s__	0.886279
7a35b8233e75ddc42a93f46704d53d1f	k__Bacteria; p__Proteobacteria; c__Gammaproteobacteria; o__Enterobacteriales; f__Enterobacteriaceae; g__Escherichia; s__coli	0.724754
9e640202e3a6276bc4fd5c6c6eb87c0d	k__Bacteria; p__Bacteroidetes; c__Bacteroidia; o__Bacteroidales; f__Bacteroidaceae; g__Bacteroides; s__	0.998782
256c15d3eae7d08540763524d7bfafb1	k__Bacteria; p__Bacteroidetes; c__Bacteroidia; o__Bacteroidales; f__Prevotellaceae; g__Prevotella; s__	0.999957
aaec55533197431266f03a36f3b59f07	k__Bacteria; p__Firmicutes; c__Clostridia; o__Clostridiales; f__; g__; s__	0.917434
6935b87cfe9477de84a3e83b191f42f4	k__Bacteria; p__Firmicutes; c__Clostridia; o__Clostridiales; f__Ruminococcaceae; g__Oscillospira; s__	0.996689
a8162b3e5e1c11381cfde840a12c84a8	k__Bacteria; p__Bacteroidetes; c__Bacteroidia; o__Bacteroidales; f__[Odoribacteraceae]; g__Butyricimonas; s__	1
bc9f56c3028bfae34be36a53db31b912	k__Bacteria; p__Firmicutes; c__Clostridia; o__Clostridiales; f__Veillonellaceae; g__Dialister; s__	1
e19272471c0b0d0463ebfc302be532a2	k__Bacteria; p__Firmicutes; c__Erysipelotrichi; o__Erysipelotrichales; f__Erysipelotrichaceae; g__Coprobacillus; s__	0.999998
3931b0f78a380b688a82dc04fba70a31	k__Bacteria; p__Bacteroidetes; c__Bacteroidia; o__Bacteroidales; f__Prevotellaceae; g__Prevotella; s__	0.999993
797b865889b7c602bf40d3f9447125cb	k__Bacteria; p__Firmicutes; c__Clostridia; o__Clostridiales; f__Veillonellaceae; g__Phascolarctobacterium; s__	1
be014e630e00e5c6e3f0ca87daa86d1b	k__Bacteria; p__Actinobacteria; c__Coriobacteriia; o__Coriobacteriales; f__Coriobacteriaceae; g__Atopobium; s__vaginae	1
f280e8d042e2461eb242ab4c3bb3fafd	k__Bacteria	0.953297
9269f0416148ba8d4d85398e3d112e30	k__Bacteria; p__Firmicutes; c__Clostridia; o__Clostridiales; f__Clostridiaceae; g__Clostridium	0.785022
d2e17ad459b2ff7dcf9a06ae29abbd41	k__Bacteria; p__Firmicutes; c__Bacilli; o__Lactobacillales; f__Streptococcaceae; g__Streptococcus; s__	0.999997
5f1f542f73a256fe696c71757506c799	k__Bacteria; p__Bacteroidetes; c__Bacteroidia; o__Bacteroidales; f__Bacteroidaceae; g__Bacteroides; s__fragilis	0.99994
bdf09be90415929bc1365294dbff067e	k__Bacteria; p__Firmicutes; c__Clostridia; o__Clostridiales; f__Veillonellaceae; g__Veillonella; s__	0.999922
d2a14731229261505700eb18e0a3cf60	k__Bacteria; p__Firmicutes; c__Clostridia; o__Clostridiales; f__Ruminococcaceae; g__Faecalibacterium; s__prausnitzii	0.999824
6eb9356987bd006399e30379e1bc1158	k__Bacteria; p__Firmicutes; c__Clostridia; o__Clostridiales; f__Ruminococcaceae; g__; s__	0.999546
fd9293c3f107b768237906f08e8f5551	k__Bacteria; p__Firmicutes; c__Bacilli; o__Gemellales; f__Gemellaceae; g__; s__	0.764802
c1b2800afab8bb2e53999f1be0c813b0	k__Bacteria; p__Firmicutes; c__Clostridia; o__Clostridiales; f__Ruminococcaceae; g__; s__	0.997293
b27e82d51ce8189305db898ba23759bd	k__Bacteria; p__Bacteroidetes; c__Bacteroidia; o__Bacteroidales; f__Rikenellaceae; g__; s__	0.935488
ceb09927b52ebfebe012760e961024a1	k__Bacteria; p__Firmicutes; c__Clostridia; o__Clostridiales; f__Veillonellaceae; g__Megamonas; s__	1
d6868f792be4899e07f28c827f08ea53	k__Bacteria; p__Bacteroidetes; c__Bacteroidia; o__Bacteroidales; f__Bacteroidaceae; g__Bacteroides; s__	0.986415
3baa4eb92f146c719a2175f8810526f4	k__Bacteria; p__Bacteroidetes; c__Bacteroidia; o__Bacteroidales; f__Prevotellaceae; g__Prevotella; s__copri	0.999914
2d00d4a6e38274cf3b6e34809ddfbf6f	k__Bacteria; p__Firmicutes; c__Clostridia; o__Clostridiales; f__Ruminococcaceae; g__; s__	0.822288
268c874f9ba61bb0e1a48fa4e3d98ec3	k__Bacteria; p__Firmicutes; c__Clostridia; o__Clostridiales; f__Veillonellaceae; g__Veillonella; s__parvula	0.961412
ee932c8e0f58f1be10baf8929d5e444e	k__Bacteria; p__Bacteroidetes; c__Bacteroidia; o__Bacteroidales; f__Bacteroidaceae; g__Bacteroides; s__barnesiae	1
d7b9bd7ba652d17dc96accf5a6202f47	k__Bacteria; p__Bacteroidetes; c__Bacteroidia; o__Bacteroidales; f__Rikenellaceae; g__Alistipes; s__finegoldii	0.965797
e0c7da04bea2d99288d676db6e674c75	k__Bacteria; p__Firmicutes; c__Bacilli; o__Lactobacillales; f__Streptococcaceae; g__Streptococcus; s__	0.999997
c736c34fc313b5b5a26ee866c405a572	k__Bacteria; p__Bacteroidetes; c__Bacteroidia; o__Bacteroidales; f__Prevotellaceae; g__Prevotella; s__copri	1
17d4279b514524341964066b7ed31a5f	k__Bacteria; p__Firmicutes; c__Clostridia; o__Clostridiales; f__Ruminococcaceae	0.986288
93f25790fc078514a29e60f1b9f2ae90	k__Bacteria; p__Bacteroidetes; c__Bacteroidia; o__Bacteroidales; f__Bacteroidaceae; g__Bacteroides; s__coprophilus	1
8327a698974ecac31a8c426d7ffaec82	k__Bacteria; p__Firmicutes; c__Erysipelotrichi; o__Erysipelotrichales; f__Erysipelotrichaceae; g__Coprobacillus; s__	0.999998
fdc9e8267b05e2ca69b148b7a2df49bf	k__Bacteria; p__Firmicutes; c__Clostridia; o__Clostridiales; f__Lachnospiraceae; g__Coprococcus; s__	0.991339
680c9a5ab37471b936faf7ea0e5ef416	k__Bacteria; p__Firmicutes; c__Clostridia; o__Clostridiales; f__Clostridiaceae; g__Clostridium	0.814081
91fed2421ddee70723773b70a9941226	k__Bacteria; p__Bacteroidetes; c__Bacteroidia; o__Bacteroidales; f__; g__; s__	0.999998
6ad60ca8ebb29695424dd68771d64174	k__Bacteria	0.938817
185fc3b5baac4bd0791a1749451d35c4	k__Bacteria; p__Firmicutes; c__Clostridia; o__Clostridiales; f__Ruminococcaceae; g__; s__	0.801756
2dac1be4726a0e86a5030023d59157e6	k__Bacteria; p__Firmicutes; c__Bacilli; o__Lactobacillales; f__Streptococcaceae; g__Streptococcus; s__	0.999999
225e00a1ff13f071c9c4cb019790a972	k__Bacteria; p__Bacteroidetes; c__Bacteroidia; o__Bacteroidales; f__Prevotellaceae; g__Prevotella; s__stercorea	0.999972
261d365ec266299f11e1f38ac52fd7b7	k__Bacteria; p__Firmicutes; c__Clostridia; o__Clostridiales; f__Ruminococcaceae; g__Faecalibacterium; s__prausnitzii	0.999445
b79bc1a2bfd55309e08050d4897b032b	k__Bacteria; p__Firmicutes; c__Clostridia; o__Clostridiales; f__Veillonellaceae; g__Dialister; s__	1
f965a671b905639699196aaa0a6bb401	k__Bacteria; p__Actinobacteria; c__Actinobacteria; o__Actinomycetales; f__Micrococcaceae; g__Rothia; s__mucilaginosa	0.995338
f67d6e431eb6e979bed010f369cfdab5	k__Bacteria; p__Firmicutes; c__Bacilli; o__Turicibacterales; f__Turicibacteraceae; g__Turicibacter; s__	1
75c53ae8de5bdaa2e70961500598bdb2	k__Bacteria; p__Bacteroidetes; c__Bacteroidia; o__Bacteroidales; f__[Paraprevotellaceae]; g__Paraprevotella; s__	1
b9507a288349bdcc17f0608e577d36ec	k__Bacteria; p__Firmicutes; c__Clostridia; o__Clostridiales; f__Veillonellaceae; g__Dialister; s__	1
fcaf9b85d030cf927f76a64b6fbc2242	k__Bacteria; p__Firmicutes; c__Clostridia; o__Clostridiales; f__Veillonellaceae; g__Veillonella; s__dispar	0.99802
03f67ae6fb7a8407591ca1db039ac263	k__Bacteria; p__Proteobacteria; c__Gammaproteobacteria; o__Enterobacteriales; f__Enterobacteriaceae; g__Citrobacter; s__koseri	0.925197
1db331ef1773d7b27b8e386278202b7e	k__Bacteria; p__Firmicutes; c__Clostridia; o__Clostridiales; f__Peptostreptococcaceae; g__[Clostridium]; s__sordellii	0.893482
19f8b8b157b6529c9b8f25167b7fe3c3	k__Bacteria; p__Firmicutes; c__Bacilli; o__Lactobacillales; f__Lactobacillaceae; g__Lactobacillus; s__reuteri	0.794085
97a2828cbb5735d9e65d034b4145dad0	k__Bacteria; p__Bacteroidetes; c__Bacteroidia; o__Bacteroidales; f__Prevotellaceae; g__Prevotella; s__stercorea	0.999995
3ce34b6a33eb2d083b04b7d1b78b19c2	k__Bacteria; p__Firmicutes; c__Clostridia; o__Clostridiales; f__Clostridiaceae; g__Clostridium	0.848826
9a1ea4b808b2eaf10dd203ab73c7491d	k__Bacteria; p__Firmicutes; c__Clostridia; o__Clostridiales; f__Ruminococcaceae; g__Oscillospira; s__	0.999955
a337753c801c6c8296175ebfb98f6830	k__Bacteria; p__Bacteroidetes; c__Bacteroidia; o__Bacteroidales; f__Rikenellaceae; g__; s__	0.9812
e28c336a183db3393afdcbed84264e4d	k__Bacteria	0.923467
0ede19b5c57fc02205910fadc3b426e0	k__Bacteria	0.952845
334048af927954f62cd32ac0271f5abd	k__Bacteria; p__Firmicutes; c__Clostridia; o__Clostridiales; f__Veillonellaceae; g__Mitsuokella; s__	0.7964
2c8ebb4d8e0c4422209d282aab62af48	k__Bacteria; p__Bacteroidetes; c__Bacteroidia; o__Bacteroidales; f__Prevotellaceae; g__Prevotella; s__copri	0.999999
7e9ef8e33eb4256432f816b2a191f682	k__Bacteria; p__Bacteroidetes; c__Bacteroidia; o__Bacteroidales; f__Prevotellaceae; g__Prevotella; s__stercorea	0.999847
3db7327f1d573164f65b280095de57e3	k__Bacteria; p__Firmicutes; c__Clostridia; o__Clostridiales; f__Lachnospiraceae; g__Clostridium; s__symbiosum	0.93096
e2cd128ac5282c8598e61fcedd0b9b02	k__Bacteria; p__Bacteroidetes; c__Bacteroidia; o__Bacteroidales; f__Prevotellaceae; g__Prevotella; s__copri	0.999999
dac1069ebd7bb2bf855a66d7cd4b97cf	k__Bacteria; p__Bacteroidetes; c__Bacteroidia; o__Bacteroidales; f__Prevotellaceae; g__Prevotella; s__copri	0.999962
627ea69ad688a52535a504a9b45ed7c6	k__Bacteria; p__Bacteroidetes; c__Bacteroidia; o__Bacteroidales; f__Prevotellaceae; g__Prevotella; s__stercorea	1
3feda1c9a1d7d4e05e62c3c823a19c33	k__Bacteria	0.920669
d69ccdf41b98051405e8c79ec7ee9a90	k__Bacteria; p__Firmicutes; c__Clostridia; o__Clostridiales; f__Ruminococcaceae; g__; s__	0.99912
1e9f0303c300aafd93b41a90149fd9c6	k__Bacteria; p__Cyanobacteria; c__4C0d-2; o__YS2; f__; g__; s__	1
934aa5b5289ff1f323c0a0718a40186e	k__Bacteria; p__Firmicutes; c__Clostridia; o__Clostridiales; f__Lachnospiraceae; g__Lachnospira; s__	1
42d93b4d55ad0e529d25653358a3d0c7	k__Bacteria; p__Bacteroidetes; c__Bacteroidia; o__Bacteroidales; f__Prevotellaceae; g__Prevotella; s__copri	1
b8edc3fe38b76368f38f4ed76c558a47	k__Bacteria; p__Firmicutes; c__Clostridia; o__Clostridiales; f__Ruminococcaceae; g__Faecalibacterium; s__prausnitzii	0.999416
e6d12094a1d0c50c73be452ff4a3b75f	k__Bacteria; p__Firmicutes; c__Clostridia; o__Clostridiales; f__Lachnospiraceae; g__Roseburia; s__faecis	0.911491
07dbff348e287cd8fa38a9366ae15cbc	k__Bacteria; p__Firmicutes; c__Clostridia; o__Clostridiales; f__Ruminococcaceae; g__Ruminococcus; s__	0.801473
b147e3e698b80e08ae643d0987a75e52	k__Bacteria; p__Firmicutes; c__Bacilli; o__Lactobacillales; f__Streptococcaceae; g__Streptococcus; s__	0.999998
35cc2a4bea048d38af15d6af27d6058c	k__Bacteria; p__Firmicutes; c__Clostridia; o__Clostridiales; f__Clostridiaceae; g__Clostridium; s__	0.71917
fde155c71c5e4dcc5507fef671152c98	k__Bacteria; p__Firmicutes; c__Clostridia; o__Clostridiales; f__Clostridiaceae; g__Clostridium	0.921896
c93638e3342d8d8c9f4912c2beed7a44	k__Bacteria; p__Bacteroidetes; c__Bacteroidia; o__Bacteroidales; f__Prevotellaceae; g__Prevotella; s__stercorea	0.999994
840c33960ec98e9f04b286c8b42ae5d2	k__Bacteria; p__Firmicutes; c__Clostridia; o__Clostridiales; f__[Mogibacteriaceae]; g__; s__	0.999996
02f84ae0bf7fd61703cdc99db1a5ef5f	k__Bacteria	0.967766
092612ba12bd8c2f631eb0cbe4e39c00	k__Bacteria; p__Firmicutes; c__Clostridia; o__Clostridiales; f__Ruminococcaceae	0.999991
3e13221aaa3d98d8a78dfa9dbc001a10	k__Bacteria; p__Bacteroidetes; c__Bacteroidia; o__Bacteroidales; f__[Paraprevotellaceae]; g__[Prevotella]; s__	1
148cdd2e66d1af590ed5f68dab75b42f	k__Bacteria; p__Firmicutes; c__Clostridia; o__Clostridiales; f__; g__; s__	0.916757
b66930f953348537f7db0946354ba715	k__Bacteria; p__Bacteroidetes; c__Bacteroidia; o__Bacteroidales; f__Prevotellaceae; g__Prevotella; s__stercorea	0.999967
d57ebd31cef3787993228fc291bd9c45	k__Bacteria; p__Proteobacteria; c__Betaproteobacteria; o__Burkholderiales; f__Alcaligenaceae; g__Sutterella; s__	1
5c98944935bbf99bfd14937dad571d50	k__Bacteria; p__Actinobacteria; c__Coriobacteriia; o__Coriobacteriales; f__Coriobacteriaceae; g__; s__	1
464af25f0991766529de1f8460c26a45	k__Bacteria; p__Bacteroidetes; c__Bacteroidia; o__Bacteroidales; f__Bacteroidaceae; g__Bacteroides; s__uniformis	0.999857
af3b6d656273df2268f712ddb54aba96	k__Bacteria; p__Firmicutes; c__Erysipelotrichi; o__Erysipelotrichales; f__Erysipelotrichaceae; g__[Eubacterium]; s__biforme	1
a1ec3349bd4efca584d9b167da79b093	k__Bacteria; p__Actinobacteria; c__Coriobacteriia; o__Coriobacteriales; f__Coriobacteriaceae; g__; s__	0.999982
81575db8b5a9c1f3281f16cd763a765e	k__Bacteria	0.979271
afb625c6132c25d76c44a2b80b54b7f6	k__Bacteria; p__Bacteroidetes; c__Bacteroidia; o__Bacteroidales; f__; g__; s__	0.854616
baac22808af3d999f8a78c7761d14ae5	k__Bacteria; p__Actinobacteria; c__Coriobacteriia; o__Coriobacteriales; f__Coriobacteriaceae; g__Collinsella; s__	0.928452
b4e41e4d151916f6369f7aae3d0bae92	k__Bacteria; p__Bacteroidetes; c__Bacteroidia; o__Bacteroidales; f__Porphyromonadaceae; g__Parabacteroides; s__	0.999999
59f2aaacdfb5b926261ab1b7ff2b4a94	k__Bacteria; p__Bacteroidetes; c__Bacteroidia; o__Bacteroidales; f__Bacteroidaceae; g__Bacteroides; s__	0.809401
87609e35bd96774aac9e9e5636697b54	k__Bacteria; p__Firmicutes; c__Clostridia; o__Clostridiales	0.999842
c03f7645780f7a5534148b506ed46541	k__Bacteria; p__Bacteroidetes; c__Bacteroidia; o__Bacteroidales; f__[Paraprevotellaceae]; g__Paraprevotella; s__	1
f13cb049421b55a7f8b9d22fb973aeb1	k__Bacteria; p__Firmicutes; c__Clostridia; o__Clostridiales; f__; g__; s__	0.999994
1f0de74fddde4676918bbbb146f4bba0	k__Bacteria; p__Firmicutes; c__Clostridia; o__Clostridiales; f__Lachnospiraceae; g__Blautia; s__	0.99996
623f3279b9fd2a180249224c7a21611e	k__Bacteria; p__Firmicutes; c__Clostridia; o__Clostridiales; f__Veillonellaceae; g__Veillonella; s__parvula	0.954955
f2683ae641f85b00862e2fd62448558c	k__Bacteria; p__Firmicutes; c__Bacilli; o__Bacillales; f__Planococcaceae; g__Sporosarcina; s__	0.998895
747743a30d84f372c191ad7b2b0560fb	k__Bacteria; p__Firmicutes; c__Clostridia; o__Clostridiales; f__Lachnospiraceae; g__Roseburia	0.999825
c9c0c8102d0277eb0036b42842b44b53	k__Bacteria; p__Firmicutes; c__Clostridia; o__Clostridiales; f__Veillonellaceae; g__Veillonella; s__	0.999995
fcc53bb9fe784cfa2c72f51ccbe79886	k__Bacteria; p__Firmicutes; c__Clostridia; o__Clostridiales; f__Lachnospiraceae; g__Coprococcus; s__	0.998904
d65b0b6ed0932818ed73c067c227a769	k__Bacteria; p__Firmicutes; c__Clostridia; o__Clostridiales; f__Veillonellaceae; g__Megasphaera; s__	1
7d5de826964ebfce2ada5d2acb979da4	k__Bacteria; p__Firmicutes; c__Clostridia; o__Clostridiales; f__Lachnospiraceae; g__Blautia; s__producta	0.993808
3ab1e44650075aa1c6d8561d7e065fdf	k__Bacteria	0.914305
fee047e1e928b21078037278547ac0e6	k__Bacteria; p__Firmicutes; c__Bacilli; o__Lactobacillales; f__Streptococcaceae; g__Streptococcus; s__luteciae	0.866243
3b0f4e3db660f0dd0ec11fb29929cdbf	k__Bacteria; p__Firmicutes; c__Clostridia; o__Clostridiales; f__Ruminococcaceae; g__Gemmiger; s__formicilis	0.95082
1647fa394ab4198aadc8994df3643196	k__Bacteria; p__Firmicutes; c__Clostridia; o__Clostridiales; f__Ruminococcaceae; g__; s__	0.999622
69384e54992c78093663abab56ea6400	k__Bacteria; p__Firmicutes; c__Clostridia; o__Clostridiales; f__Ruminococcaceae	0.99652
cd3ef7f74bda9c67e4f3180044ef60e1	k__Bacteria; p__Firmicutes; c__Clostridia; o__Clostridiales; f__Ruminococcaceae; g__; s__	0.75512
8a62eac5d654cfbf22bd1cc9a292b307	k__Bacteria; p__Firmicutes; c__Clostridia; o__Clostridiales; f__Lachnospiraceae	0.96499
572380f9d2487d52f56a51efeeab48a5	k__Bacteria; p__Firmicutes; c__Clostridia; o__Clostridiales; f__Lachnospiraceae; g__; s__	0.969655
0a497647fca0fa38f791ed593a805f06	k__Bacteria; p__Bacteroidetes; c__Bacteroidia; o__Bacteroidales; f__; g__; s__	0.999991
541ffee6369c5d9f49e354a8eb0d06e2	k__Bacteria; p__Bacteroidetes; c__Bacteroidia; o__Bacteroidales; f__Prevotellaceae; g__Prevotella; s__copri	0.999912
df2a2a2038565fdf9622de6b58619ec6	k__Bacteria; p__Firmicutes; c__Clostridia; o__Clostridiales; f__Ruminococcaceae; g__Oscillospira; s__	0.888586
2842f64261b4c3cacc8316f1a6c386ec	k__Bacteria; p__Firmicutes; c__Bacilli; o__Lactobacillales; f__Lactobacillaceae; g__Lactobacillus; s__salivarius	0.99999
20b67264cb258467c286a108ceee7d60	k__Bacteria; p__Bacteroidetes; c__Bacteroidia; o__Bacteroidales; f__; g__; s__	0.999996
bf0e87667b65317afbe1530148a5b67d	k__Bacteria; p__Proteobacteria; c__Gammaproteobacteria; o__Enterobacteriales; f__Enterobacteriaceae; g__Klebsiella	0.735256
070d726240be0175f44bb39f2c548eac	k__Bacteria; p__Firmicutes; c__Clostridia; o__Clostridiales; f__Ruminococcaceae; g__Oscillospira; s__	0.940142
faebcdfb1a30223b996b74a4e73e4c40	k__Bacteria; p__Bacteroidetes; c__Bacteroidia; o__Bacteroidales; f__Prevotellaceae; g__Prevotella; s__stercorea	0.999989
9011e9026ad3661b452494da34fd2797	k__Bacteria; p__Firmicutes; c__Clostridia; o__Clostridiales; f__Ruminococcaceae	0.999997
95a414ff5b3c2f99211b45777ff90ecf	k__Bacteria; p__Firmicutes; c__Clostridia; o__Clostridiales; f__Clostridiaceae; g__Clostridium	0.928719
a116021143875beb0e53ad880eb619b8	k__Bacteria; p__Firmicutes; c__Clostridia; o__Clostridiales; f__Veillonellaceae; g__Mitsuokella; s__	0.999969
7bfc24f2ac59ed50002560b53349f812	k__Bacteria; p__Firmicutes; c__Clostridia; o__Clostridiales; f__Lachnospiraceae; g__; s__	0.981243
afcbfe622c6e57101a5db03ce89273ad	k__Bacteria	0.972544
893c0e6dc49d5c65126a824e554a54fb	k__Bacteria; p__Firmicutes; c__Clostridia; o__Clostridiales; f__Lachnospiraceae; g__[Ruminococcus]; s__	0.999435
a2d59c9af4897ce36c8d0a5cf0d90b21	k__Bacteria; p__Firmicutes; c__Clostridia; o__Clostridiales; f__Ruminococcaceae; g__; s__	0.998827
7a12937f0c50b4c48c961c8ccb8a5dec	k__Bacteria; p__Bacteroidetes; c__Bacteroidia; o__Bacteroidales; f__Prevotellaceae; g__Prevotella; s__stercorea	1
0a3d35432264ac3a9ae3ce6e11fc432c	k__Bacteria; p__Fusobacteria; c__Fusobacteriia; o__Fusobacteriales; f__Fusobacteriaceae	1
4b7246f8dded0e867e257300173b6dc6	k__Bacteria; p__Bacteroidetes; c__Bacteroidia; o__Bacteroidales; f__Bacteroidaceae; g__Bacteroides; s__	0.999893
e9b89b6976abf35f559613014d1d1dd3	k__Bacteria; p__Bacteroidetes; c__Bacteroidia; o__Bacteroidales; f__[Paraprevotellaceae]; g__; s__	0.999969
58394b28398d614182fbc400f3aad59d	k__Bacteria; p__Firmicutes; c__Clostridia; o__Clostridiales; f__Lachnospiraceae; g__Coprococcus; s__	0.999107
22c3e254d7229f82439edcc61e218ae4	k__Bacteria; p__Firmicutes; c__Clostridia; o__Clostridiales; f__Lachnospiraceae; g__; s__	0.965308
5ad93d0234af5dc9d85fe475d1beaf42	k__Bacteria; p__Bacteroidetes; c__Bacteroidia; o__Bacteroidales; f__Bacteroidaceae; g__Bacteroides; s__ovatus	0.999991
918122b381c26087ce0a7384d226d5e6	k__Bacteria; p__Bacteroidetes; c__Bacteroidia; o__Bacteroidales; f__Rikenellaceae; g__; s__	0.982912
1bc098f5dba8f76d3b175cc55a648519	k__Bacteria; p__Firmicutes; c__Clostridia; o__Clostridiales; f__Veillonellaceae; g__Dialister; s__	1
564d68cd164ac4404623c2784170c3e7	k__Bacteria; p__Bacteroidetes; c__Bacteroidia; o__Bacteroidales; f__S24-7; g__; s__	0.999885
937d5c8a3d5ceddd7b72198d2526653c	k__Bacteria; p__Firmicutes; c__Clostridia; o__Clostridiales; f__Ruminococcaceae; g__Ruminococcus; s__	0.999996
ae284ae298092486cc7ce4d4e1df6644	k__Bacteria; p__Firmicutes; c__Clostridia; o__Clostridiales; f__Veillonellaceae; g__Mitsuokella; s__	0.837934
18a5715feac20876684e33c1a8bd8377	k__Bacteria; p__Bacteroidetes; c__Bacteroidia; o__Bacteroidales; f__S24-7; g__; s__	0.997226
ca613024e3451bb9582db8b3e270585f	k__Bacteria; p__Firmicutes; c__Clostridia; o__Clostridiales; f__Veillonellaceae; g__Mitsuokella; s__	0.827891
00d3b7254acaf7d9fd3caf440ff2e2b0	k__Bacteria; p__Firmicutes; c__Clostridia; o__Clostridiales; f__Ruminococcaceae; g__Faecalibacterium; s__prausnitzii	0.996902
95c3c6debfe3283562e8d53a8b72b0b9	k__Bacteria; p__Firmicutes; c__Clostridia; o__Clostridiales; f__Ruminococcaceae; g__Oscillospira; s__	0.900695
c296d382253a8be12db8f9afc7b4765a	k__Bacteria; p__Bacteroidetes; c__Bacteroidia; o__Bacteroidales; f__Bacteroidaceae; g__Bacteroides; s__	0.819822
5c7c5bec17a917ce57702fda744b98ac	k__Bacteria; p__Firmicutes; c__Clostridia; o__Clostridiales; f__Lachnospiraceae; g__Roseburia	0.994003
87980ccf57ef2e7dfef80e34789debba	k__Bacteria; p__Firmicutes; c__Clostridia; o__Clostridiales; f__Lachnospiraceae; g__; s__	0.903378
f563490770dd879b9b8754f8047af109	k__Bacteria; p__Firmicutes; c__Clostridia; o__Clostridiales; f__Veillonellaceae; g__Megasphaera; s__	1
e8af91c700db8e3879ec85169cef0c90	k__Bacteria; p__Firmicutes; c__Clostridia; o__Clostridiales; f__Lachnospiraceae; g__Dorea; s__formicigenerans	0.979873
9b9057f01df0e87c24f048b766ff17ee	k__Bacteria; p__Proteobacteria; c__Epsilonproteobacteria; o__Campylobacterales; f__Campylobacteraceae; g__Campylobacter; s__	0.999877
7827aa53c915b7dfa5006e42f5115197	k__Bacteria; p__Firmicutes; c__Clostridia; o__Clostridiales; f__Lachnospiraceae	0.973815
15a5c6ff253ff48280c6a807a85ba19b	k__Bacteria; p__Firmicutes; c__Bacilli; o__Lactobacillales; f__Lactobacillaceae; g__Lactobacillus	0.99999
8aa6c8ec70a2c77b9f20580af8296d11	k__Bacteria; p__Bacteroidetes; c__Bacteroidia; o__Bacteroidales; f__Prevotellaceae; g__Prevotella; s__copri	0.999999
31d28abfa9b728d554d6bef6a41e089c	k__Bacteria; p__Firmicutes; c__Clostridia; o__Clostridiales; f__Ruminococcaceae; g__Faecalibacterium; s__prausnitzii	0.996276
e6e074441b202d5113f5b8cb7ac0beae	k__Bacteria; p__Firmicutes; c__Clostridia; o__Clostridiales; f__Veillonellaceae; g__Dialister; s__	1
5fd917d377f2da7e74508c24b5c016f1	k__Bacteria; p__Firmicutes; c__Bacilli; o__Gemellales; f__Gemellaceae	1
7195f5243e502b8b8971912cc97e3890	k__Bacteria; p__Firmicutes; c__Clostridia; o__Clostridiales; f__Lachnospiraceae; g__Shuttleworthia; s__	0.722069
70f45688cf955d597c494c229c76ef4e	k__Bacteria; p__Firmicutes; c__Clostridia; o__Clostridiales; f__Ruminococcaceae; g__Faecalibacterium; s__prausnitzii	0.999952
59c0d424a4d61ea35358da0d1529941f	k__Bacteria; p__Firmicutes; c__Clostridia; o__Clostridiales; f__Ruminococcaceae	0.97736
9bec0e9474a2ebf51da5a9ca1dd3319b	k__Bacteria; p__Firmicutes; c__Clostridia; o__Clostridiales; f__Ruminococcaceae; g__; s__	0.999167
d9d95ad8effdf683d03ebb25c431ec3d	k__Bacteria; p__Proteobacteria; c__Gammaproteobacteria; o__Enterobacteriales; f__Enterobacteriaceae; g__Klebsiella	0.761111
99e1af4a2a4df84f18a1ba1d4063fa2e	k__Bacteria; p__Bacteroidetes; c__Bacteroidia; o__Bacteroidales; f__Porphyromonadaceae; g__Parabacteroides; s__distasonis	1
24ac5063208c5c9cd83879b33cccae83	k__Bacteria; p__Proteobacteria; c__Alphaproteobacteria; o__RF32; f__; g__; s__	1
c2aeac06288fc214b63c00fef89b3a32	k__Bacteria; p__Proteobacteria; c__Gammaproteobacteria; o__Pasteurellales; f__Pasteurellaceae; g__Haemophilus; s__	0.952484
a82d5579079aae541ee10cf9742d6892	k__Bacteria; p__Firmicutes; c__Clostridia; o__Clostridiales; f__Ruminococcaceae; g__; s__	0.996528
68de930c9d90a24cbed61877c525ad1f	k__Bacteria; p__Firmicutes; c__Clostridia; o__Clostridiales; f__Ruminococcaceae; g__Oscillospira; s__	0.981668
5003888ea1a7f917e07dd0073b95b3e4	k__Bacteria; p__Firmicutes; c__Clostridia; o__Clostridiales; f__Ruminococcaceae; g__Ruminococcus; s__callidus	0.999982
b30bc2ec4acc6d93c13827387685aa9c	k__Bacteria; p__Bacteroidetes; c__Bacteroidia; o__Bacteroidales; f__Prevotellaceae; g__Prevotella; s__copri	0.999999
1978fc6ff6a7ff3ab6aea1269ed5eb37	k__Bacteria	0.944355
7429a228ece691cb7d9f7a09c713219d	k__Bacteria; p__Bacteroidetes; c__Bacteroidia; o__Bacteroidales; f__Porphyromonadaceae; g__Parabacteroides; s__	1
637082104700430f0448549ebc3094f2	k__Bacteria	0.948594
8c59053f20bd4788d68a45616fc58ee8	k__Bacteria; p__Firmicutes; c__Clostridia; o__Clostridiales; f__Lachnospiraceae; g__Dorea; s__	0.879891
c57d8dc7cb024c20f72666d7253425e0	k__Bacteria; p__Firmicutes; c__Clostridia; o__Clostridiales; f__Ruminococcaceae; g__Gemmiger; s__formicilis	0.950827
252b4781449a3acbc306b40e3ba08e95	k__Bacteria; p__Firmicutes; c__Clostridia; o__Clostridiales; f__Ruminococcaceae; g__; s__	0.908673
1d14194c3ac092bcc13cf5aa9768d84d	k__Bacteria; p__Firmicutes; c__Clostridia; o__Clostridiales; f__Ruminococcaceae; g__; s__	0.744148
8e6fd5378d90719d15469b2148153607	k__Bacteria; p__Firmicutes; c__Clostridia; o__Clostridiales; f__Veillonellaceae; g__Dialister; s__	1
d5df4f9883bac48fd03e77601dc7863b	k__Bacteria; p__Firmicutes; c__Bacilli; o__Lactobacillales; f__Streptococcaceae; g__Streptococcus; s__	0.999996
e2caebb5fae059f7ea68c21028a0e1af	k__Bacteria; p__Bacteroidetes; c__Bacteroidia; o__Bacteroidales; f__Prevotellaceae; g__Prevotella; s__	0.999945
516e2002eaebb61e6a46a6648d98755d	k__Bacteria; p__Firmicutes; c__Clostridia; o__Clostridiales; f__Lachnospiraceae	0.998709
e8707202237b30ae28569d165c85bf19	k__Bacteria; p__Proteobacteria; c__Deltaproteobacteria; o__Desulfovibrionales; f__Desulfovibrionaceae; g__; s__	0.999918
8c18356fd29f675af651da3fde599c81	k__Bacteria; p__Firmicutes; c__Clostridia; o__Clostridiales; f__Ruminococcaceae; g__; s__	0.811979
17757419abd4aa93723e2c0eccedb29b	k__Bacteria; p__Firmicutes; c__Clostridia; o__Clostridiales; f__Ruminococcaceae; g__Faecalibacterium; s__prausnitzii	0.99957
a04f06ff79939c2771eff86f535215c3	k__Bacteria; p__Bacteroidetes; c__Bacteroidia; o__Bacteroidales; f__Bacteroidaceae; g__Bacteroides; s__	0.964353
5ddc6a86f07a965249e01ebd5c50af01	k__Bacteria; p__Firmicutes; c__Clostridia; o__Clostridiales; f__Ruminococcaceae; g__Faecalibacterium; s__prausnitzii	0.999641
20849b27f931d5011ea8a9b915c12e58	k__Bacteria; p__Proteobacteria; c__Betaproteobacteria; o__Burkholderiales; f__Alcaligenaceae; g__Sutterella; s__	1
35f765a96338478096d0310470045be3	k__Bacteria; p__Firmicutes; c__Clostridia; o__Clostridiales; f__Veillonellaceae; g__Dialister; s__	1
e2f8bba3e4d5b7d2ff8a0c1e55647e34	k__Bacteria; p__Firmicutes; c__Clostridia; o__Clostridiales; f__Ruminococcaceae; g__; s__	0.999791
0356c36fd643e62f9ebcd72b26a3343e	k__Bacteria	0.914219
93f5e7c568deff4ab761cfcfbced40c1	k__Bacteria; p__Proteobacteria; c__Gammaproteobacteria; o__Pasteurellales; f__Pasteurellaceae; g__Haemophilus; s__parainfluenzae	0.999884
6ba6216d5b858f019ece75e1d4f5f724	k__Bacteria; p__Firmicutes; c__Clostridia; o__Clostridiales; f__Lachnospiraceae; g__Coprococcus; s__	0.768863
bb4a8aa79e21cd01d5042d81e9d6c37a	k__Bacteria; p__Firmicutes; c__Clostridia; o__Clostridiales; f__Peptostreptococcaceae; g__; s__	0.901641
ba418eda459466506fc76728e183d26a	k__Bacteria; p__Firmicutes; c__Clostridia; o__Clostridiales; f__Ruminococcaceae; g__Ruminococcus; s__bromii	0.999998
606172e43b22d84d2ac6f9a1f8ea0510	k__Bacteria; p__Firmicutes; c__Clostridia; o__Clostridiales; f__Ruminococcaceae; g__; s__	0.995864
0542f630a01efabd675c54c1e043a2f7	k__Bacteria; p__Firmicutes; c__Clostridia; o__Clostridiales; f__Ruminococcaceae; g__Ruminococcus; s__	0.996599
19ab275d9a24e5e50a8c9dd3f7a71721	k__Bacteria; p__Proteobacteria; c__Gammaproteobacteria; o__Enterobacteriales; f__Enterobacteriaceae	1
dadb6ed5539b1ad138f0cc40a82179b2	k__Bacteria; p__Firmicutes; c__Clostridia; o__Clostridiales; f__Ruminococcaceae; g__Oscillospira; s__	0.999573
ca1a3529b57c8fd5334f497028cf4111	k__Bacteria; p__Firmicutes; c__Clostridia; o__Clostridiales; f__Lachnospiraceae; g__Coprococcus; s__eutactus	0.999991
0f674f8da12ceb656e044bf8865e1f38	k__Bacteria; p__Firmicutes; c__Erysipelotrichi; o__Erysipelotrichales; f__Erysipelotrichaceae; g__[Eubacterium]; s__biforme	1
1530917735e39a1fb4af6e72ccec4c78	k__Bacteria; p__Firmicutes; c__Clostridia; o__Clostridiales; f__Lachnospiraceae; g__; s__	0.944856
abfe1073b240adbf7e86e99e5e1f9c8c	k__Bacteria; p__Firmicutes; c__Clostridia; o__Clostridiales; f__Ruminococcaceae; g__Faecalibacterium; s__prausnitzii	0.999614
6ff16c53b14f4e4259733d82dc4a1286	k__Bacteria; p__Firmicutes; c__Clostridia; o__Clostridiales; f__Ruminococcaceae; g__Ruminococcus; s__	0.999825
1fa7992093b832d8b19abc814321674d	k__Bacteria; p__Bacteroidetes; c__Bacteroidia; o__Bacteroidales; f__Prevotellaceae; g__Prevotella; s__stercorea	0.999975
1ca9331a6c93eb86a1db29233e1c3d4f	k__Bacteria; p__Proteobacteria; c__Alphaproteobacteria; o__Rhodobacterales; f__Rhodobacteraceae; g__Rhodobacter; s__	0.999802
f3d6d05a3fc4499aa61ea607d8bdc781	k__Bacteria; p__Firmicutes; c__Clostridia; o__Clostridiales; f__Ruminococcaceae; g__Gemmiger; s__formicilis	0.785879
a8952cc333a7edb4521f6a073a234e23	k__Bacteria; p__Bacteroidetes; c__Bacteroidia; o__Bacteroidales; f__Rikenellaceae; g__; s__	0.990471
2527154e69dce90611f5cb628a9065d4	k__Bacteria; p__Firmicutes; c__Clostridia; o__Clostridiales; f__Veillonellaceae; g__Dialister; s__	1
9243a784b24aea6b290fdbfe99e65922	k__Bacteria; p__Bacteroidetes; c__Bacteroidia; o__Bacteroidales; f__Prevotellaceae; g__Prevotella; s__copri	1
b4a6a08056a0d8394663813ca92b7cd9	k__Bacteria; p__Firmicutes; c__Clostridia; o__Clostridiales; f__Clostridiaceae; g__Sarcina; s__	0.999958
f6b88de70bffb7f7c6d5a824658cd495	k__Bacteria; p__Firmicutes; c__Clostridia; o__Clostridiales; f__Ruminococcaceae; g__Oscillospira; s__	0.989076
a2f565e84fcd88887f77ab74df0e658b	k__Bacteria; p__Bacteroidetes; c__Bacteroidia; o__Bacteroidales; f__Prevotellaceae; g__Prevotella; s__stercorea	0.999855
00decbe4b4e84b713f7e098e57ba80d4	k__Bacteria; p__Proteobacteria; c__Alphaproteobacteria; o__; f__; g__; s__	0.918773
6db3e8b85400d7f2b35792caaa720cad	k__Bacteria; p__Firmicutes; c__Clostridia; o__Clostridiales; f__Lachnospiraceae; g__Coprococcus; s__eutactus	0.999999
b18ddbf5cdc4e24d3d5c9ec4482d4f29	k__Bacteria; p__Tenericutes; c__Mollicutes; o__RF39; f__; g__; s__	1
53a36f59046bf7cae966275868806842	k__Bacteria; p__Firmicutes; c__Clostridia; o__Clostridiales; f__Veillonellaceae; g__Veillonella; s__parvula	0.913705
a0008aa7bb802dfca19f2a7fe48bb81e	k__Bacteria; p__Proteobacteria; c__Gammaproteobacteria; o__Enterobacteriales; f__Enterobacteriaceae; g__; s__	0.745028
1c5a99899d6c41ee8f9063ace1a3bbbd	Unassigned	0.845641
9558f502aa96e86a0d2ba04a55a44662	k__Bacteria; p__Proteobacteria; c__Gammaproteobacteria; o__Enterobacteriales; f__Enterobacteriaceae; g__Enterobacter	0.712967
5f69ec287b51a2a29adc0dafa76c6aa5	k__Bacteria; p__Actinobacteria; c__Actinobacteria; o__Actinomycetales; f__Actinomycetaceae; g__Actinomyces; s__	0.999905
f19884dd231367c5b6d837f584019344	k__Bacteria; p__Firmicutes; c__Bacilli; o__Lactobacillales; f__Lactobacillaceae; g__Lactobacillus; s__paralimentarius	1
bf05ef6f717c8aabe08142a60a869945	k__Bacteria; p__Firmicutes; c__Clostridia; o__Clostridiales; f__Ruminococcaceae	0.999946
2b11ed52475a7063129d8d49436da863	k__Bacteria; p__Firmicutes; c__Clostridia; o__Clostridiales; f__Lachnospiraceae; g__; s__	0.798872
a0ba7775424c6d696a3b17920a0dddf6	k__Bacteria; p__Firmicutes; c__Clostridia; o__Clostridiales; f__Ruminococcaceae; g__Ruminococcus; s__bromii	0.999995
8fca8c5c69eeeb8d6ce9eecf3168e82d	k__Bacteria; p__Firmicutes; c__Clostridia; o__Clostridiales; f__Ruminococcaceae; g__Faecalibacterium; s__prausnitzii	0.999799
2c288dcb7a2e5c2a837482f1fcf710c9	k__Bacteria; p__Firmicutes; c__Clostridia; o__Clostridiales; f__Ruminococcaceae; g__Faecalibacterium; s__prausnitzii	0.997404
2bcb133cf1bc5ece2ad3442d8f6f1b56	k__Bacteria; p__Firmicutes; c__Clostridia; o__Clostridiales; f__; g__; s__	0.939851
5b991267338481c7b36828ac4a091961	Unassigned	0.714612
4b23b9e10e6dcc5fc4a7d52e1bcf47ba	k__Bacteria; p__Bacteroidetes; c__Bacteroidia; o__Bacteroidales; f__Porphyromonadaceae; g__Parabacteroides; s__distasonis	0.999995
b87c9f4f4d296895a7d79a9bbf80c36b	k__Bacteria; p__Firmicutes; c__Clostridia; o__Clostridiales; f__Ruminococcaceae; g__Ruminococcus; s__	0.947479
586ad93d6e467c440932af1afbb213f2	k__Bacteria; p__Bacteroidetes; c__Bacteroidia; o__Bacteroidales; f__Prevotellaceae; g__Prevotella; s__copri	1
cb9ff6444538be4215f441a17343c872	k__Bacteria; p__Firmicutes; c__Clostridia; o__Clostridiales; f__Ruminococcaceae; g__Faecalibacterium; s__prausnitzii	0.993736
d5ef975df26bc7c71e6880765d08f839	k__Bacteria; p__Firmicutes; c__Clostridia; o__Clostridiales; f__Lachnospiraceae; g__Lachnospira; s__	0.999999
1426344a5a5eafb003936cdec3bd4b47	k__Bacteria; p__TM7; c__TM7-3; o__I025; f__Rs-045; g__; s__	0.999788
dae628e64ee06181241318e1f893444b	k__Bacteria; p__Firmicutes; c__Erysipelotrichi; o__Erysipelotrichales; f__Erysipelotrichaceae; g__Clostridium; s__spiroforme	0.999989
5c1e85eefd4297635ef6bb52271aa444	k__Bacteria; p__Firmicutes; c__Bacilli; o__Lactobacillales; f__Lactobacillaceae; g__Lactobacillus; s__reuteri	0.906316
98ee79b21490a33cffb80fd4c3a06754	k__Bacteria; p__Bacteroidetes; c__Bacteroidia; o__Bacteroidales; f__Prevotellaceae; g__Prevotella; s__copri	1
cbe36f2c99ffabf289da16f766bd8873	k__Bacteria; p__Proteobacteria; c__Gammaproteobacteria; o__Enterobacteriales; f__Enterobacteriaceae	1
5f7d9cca859dd4230e022ca81e50399c	k__Bacteria; p__Firmicutes; c__Clostridia; o__Clostridiales; f__Ruminococcaceae; g__; s__	0.859028
470f97912dc47e11d9ab41eb92bd9934	k__Bacteria; p__Tenericutes; c__Mollicutes; o__; f__; g__; s__	0.999662
bd16faed1e2a7d33ccc3edfe0a192dde	k__Bacteria; p__Firmicutes; c__Clostridia; o__Clostridiales	0.994864
c7a9ba42998e3c2362748aae17483fd2	k__Bacteria; p__Firmicutes; c__Clostridia; o__Clostridiales; f__; g__; s__	0.999884
44304db17296682fccc628d318a66a89	k__Bacteria; p__Firmicutes; c__Clostridia; o__Clostridiales; f__Lachnospiraceae; g__; s__	0.958131
2750faaf691a57c61faf8aa124ec1ce9	k__Bacteria; p__Firmicutes; c__Clostridia; o__Clostridiales; f__Ruminococcaceae; g__Gemmiger; s__formicilis	0.718521
eb8d619caa86a4f9befd7528312e8aca	k__Bacteria; p__Firmicutes; c__Clostridia; o__Clostridiales; f__Lachnospiraceae; g__[Ruminococcus]; s__gnavus	0.999855
89ee0c3f6ba36e0ffcc15b02065c57ab	k__Bacteria; p__Firmicutes; c__Clostridia; o__Clostridiales; f__Veillonellaceae; g__Megamonas; s__	1
1c8f61c2da4b52d9038c67cff216765e	k__Bacteria; p__Firmicutes; c__Clostridia; o__Clostridiales; f__Lachnospiraceae; g__[Ruminococcus]; s__	0.996042
043b86cf252af588850e188b6233cb03	k__Bacteria; p__Firmicutes; c__Clostridia; o__Clostridiales; f__[Mogibacteriaceae]; g__; s__	0.999991
837601acab073b802f0345444efdff72	k__Bacteria; p__Proteobacteria; c__Alphaproteobacteria; o__RF32; f__; g__; s__	1
1ac5ee4c98222a9000062a7f73a67fbd	k__Bacteria; p__Bacteroidetes; c__Bacteroidia; o__Bacteroidales; f__[Odoribacteraceae]; g__Butyricimonas; s__	1
01628ac913c423241571e0e839e2fb16	k__Bacteria; p__Tenericutes; c__Mollicutes; o__RF39; f__; g__; s__	1
88c379f3b8f56db3ecebcd8169207010	k__Bacteria; p__Proteobacteria; c__Gammaproteobacteria; o__Enterobacteriales; f__Enterobacteriaceae; g__Citrobacter; s__	0.809931
59248902514ffc2a26fc591405da4fc1	k__Bacteria; p__Actinobacteria; c__Actinobacteria; o__Actinomycetales; f__Micrococcaceae; g__Rothia; s__dentocariosa	0.999264
f11afe0eedb53eff27cdc1d7ae2f6e05	k__Bacteria; p__Bacteroidetes; c__Bacteroidia; o__Bacteroidales; f__Prevotellaceae; g__Prevotella; s__stercorea	0.999924
7b04dd5bf7be180fd55194e836fbcc93	k__Bacteria; p__Firmicutes; c__Clostridia; o__Clostridiales; f__Christensenellaceae; g__; s__	0.999606
7bc5585efe68579ce0403b76721cad20	k__Bacteria; p__Firmicutes; c__Erysipelotrichi; o__Erysipelotrichales; f__Erysipelotrichaceae; g__Holdemania; s__	1
aa7f0ecd5c7ddc5130ef15f938fc1f9b	k__Bacteria; p__Firmicutes; c__Clostridia; o__Clostridiales; f__[Mogibacteriaceae]; g__; s__	0.99411
78c6072f82bef28c67775bf86fc9b85e	k__Bacteria; p__Firmicutes; c__Bacilli; o__Lactobacillales; f__Lactobacillaceae; g__Lactobacillus; s__mucosae	0.999996
0f764b36e761759e2af2a6ed83d2aaaa	k__Bacteria; p__Firmicutes; c__Clostridia; o__Clostridiales; f__Ruminococcaceae; g__; s__	0.880951
0cd21833e9f5f5bc55c73dffed30439f	k__Bacteria; p__Firmicutes; c__Erysipelotrichi; o__Erysipelotrichales; f__Erysipelotrichaceae; g__Asteroleplasma; s__anaerobium	0.910763
b7325bf04fa7ac8a53a76f7d560c999a	k__Bacteria; p__Proteobacteria; c__Gammaproteobacteria; o__Enterobacteriales; f__Enterobacteriaceae; g__Serratia; s__	0.783879
045a803bae24148d26ba280ebbbab01c	k__Bacteria; p__Bacteroidetes; c__Bacteroidia; o__Bacteroidales; f__Bacteroidaceae; g__Bacteroides; s__ovatus	0.984208
c904e7d32aa6533337b88f52004634fd	k__Bacteria; p__Firmicutes; c__Clostridia; o__Clostridiales; f__Lachnospiraceae; g__Roseburia	0.995113
ebc1d2abb7cd922b1d1d2a036e08ec39	k__Bacteria; p__Bacteroidetes; c__Bacteroidia; o__Bacteroidales; f__S24-7; g__; s__	1
900b8d733cbb4da124823501a796cfd5	k__Bacteria; p__Firmicutes; c__Clostridia; o__Clostridiales; f__Ruminococcaceae	0.99963
cb0a8fb2c59533ce951712f01b5552c9	k__Bacteria; p__Firmicutes; c__Clostridia; o__Clostridiales; f__; g__; s__	0.883028
4a2f598623bbe7da9eb89ae7b1bcc00e	k__Bacteria	0.921794
3523d2624e859e58b800fa5a7738b5df	k__Bacteria; p__Firmicutes; c__Bacilli; o__Lactobacillales; f__Lactobacillaceae; g__Lactobacillus; s__ruminis	1
40e2b88528648f5d6907860fece4c6d0	k__Bacteria; p__Firmicutes; c__Clostridia; o__Clostridiales; f__Lachnospiraceae; g__Blautia; s__	0.996591
73f5e04e3e8d880b54296bf0114725e2	k__Bacteria; p__Firmicutes; c__Clostridia; o__Clostridiales; f__Ruminococcaceae; g__Oscillospira; s__	0.999983
2f3464d9017dbcc3c07539e9e6d031d1	k__Bacteria; p__Actinobacteria; c__Actinobacteria; o__Actinomycetales; f__Micrococcaceae; g__Kocuria; s__palustris	0.965638
a4b14c4586fdbb957eed07cc345799aa	k__Bacteria; p__Firmicutes; c__Clostridia; o__Clostridiales; f__Ruminococcaceae; g__; s__	0.957368
17d775eb50fc4890d6ad8f56167c9929	k__Bacteria; p__Actinobacteria; c__Coriobacteriia; o__Coriobacteriales; f__Coriobacteriaceae; g__Slackia; s__	0.988319
efb479efabdd8e15a1bd9fe2601a41a7	k__Bacteria; p__Firmicutes; c__Clostridia; o__Clostridiales; f__; g__; s__	0.999931
4de1d612320b4779cb45634593039f61	k__Bacteria; p__Bacteroidetes; c__Bacteroidia; o__Bacteroidales; f__; g__; s__	0.999996
e935bd3c3dd4c94fc63f695eb83a0758	k__Bacteria; p__Firmicutes; c__Clostridia; o__Clostridiales	0.99997
5b170de8690703eb35b6c33e3a2c50ec	k__Bacteria; p__Proteobacteria; c__Gammaproteobacteria; o__Pasteurellales; f__Pasteurellaceae; g__Haemophilus; s__parainfluenzae	0.998078
aad29d2695a877a899896c0d0c819d80	k__Bacteria; p__Firmicutes; c__Clostridia; o__Clostridiales; f__Ruminococcaceae; g__Gemmiger; s__formicilis	0.95082
5625e6a90792a9b4503971de6c8e9a0a	k__Bacteria; p__Firmicutes; c__Clostridia; o__Clostridiales; f__Lachnospiraceae; g__; s__	0.917329
b2665b4d4bfc9fdd15a63a74dedce83b	k__Bacteria; p__Firmicutes; c__Clostridia; o__Clostridiales; f__Lachnospiraceae; g__Roseburia; s__	0.702726
60320f984495829df6ca00a88be7da11	k__Bacteria; p__Actinobacteria; c__Coriobacteriia; o__Coriobacteriales; f__Coriobacteriaceae; g__; s__	0.999713
965c7baa21e16dd08402bbc2129033e6	k__Bacteria; p__Firmicutes; c__Clostridia; o__Clostridiales; f__Lachnospiraceae; g__Clostridium; s__aldenense	0.981245
13b29b04af2bd2738d7eac07bed5d003	k__Bacteria; p__Firmicutes; c__Clostridia; o__Clostridiales; f__Lachnospiraceae; g__; s__	0.983035
df578dba2ba697a6e36fa458d2103b1b	k__Bacteria; p__Firmicutes; c__Clostridia; o__Clostridiales; f__Lachnospiraceae; g__Blautia; s__producta	0.99858
a68e085ca0fb0266a10283bdd38c992b	k__Bacteria; p__Actinobacteria; c__Coriobacteriia; o__Coriobacteriales; f__Coriobacteriaceae; g__Adlercreutzia; s__	0.999956
a9be694d007a2faa5b696a3f9f180b0d	k__Bacteria; p__Bacteroidetes; c__Bacteroidia; o__Bacteroidales; f__[Paraprevotellaceae]; g__[Prevotella]; s__	1
99fc07809e56966e1c95622d5f7c9248	k__Bacteria; p__Proteobacteria; c__Betaproteobacteria; o__Burkholderiales; f__Alcaligenaceae; g__Sutterella; s__	1
ab1ae2dc510779223a41d4396bb4b55a	k__Bacteria; p__Firmicutes; c__Clostridia; o__Clostridiales; f__Veillonellaceae; g__Megasphaera; s__	1
70b3e6729c35972b421a7c5a7d6e7998	k__Bacteria; p__Bacteroidetes; c__Bacteroidia; o__Bacteroidales; f__Bacteroidaceae; g__Bacteroides; s__fragilis	0.999996
acf24206b76c17a8e002d4dec60ffcb7	k__Bacteria	0.921377
5b38f711cbab5539b58266ae9054ffe1	k__Bacteria; p__Firmicutes; c__Clostridia; o__Clostridiales; f__Lachnospiraceae; g__Dorea; s__	0.856241
eedc74e9b374cbb23d6e285517698afe	k__Bacteria; p__Bacteroidetes; c__Bacteroidia; o__Bacteroidales; f__Prevotellaceae; g__Prevotella; s__copri	0.999999
90357410bfbfa715bb933888fb34b68b	k__Bacteria; p__Firmicutes; c__Clostridia; o__Clostridiales; f__Ruminococcaceae; g__Faecalibacterium; s__prausnitzii	0.999701
df909c009a4df76cf1b32ab15e7cd93d	k__Bacteria; p__Bacteroidetes; c__Bacteroidia; o__Bacteroidales; f__Bacteroidaceae; g__Bacteroides; s__ovatus	0.999981
153f01573d9b4e0876a444157e278af1	k__Bacteria; p__Proteobacteria; c__Gammaproteobacteria; o__Enterobacteriales; f__Enterobacteriaceae; g__Klebsiella	0.739877
5c96b4d92dfbe9f8eea793dcd44403b8	k__Bacteria; p__Bacteroidetes; c__Bacteroidia; o__Bacteroidales; f__Prevotellaceae; g__Prevotella; s__stercorea	0.999996
57a1c445a9de7479e8e65e50ea91b2d1	k__Bacteria; p__Firmicutes; c__Clostridia; o__Clostridiales; f__Ruminococcaceae; g__Faecalibacterium; s__prausnitzii	0.997309
3fc64f501dde032a690f96fcae1670d4	k__Bacteria; p__Firmicutes; c__Clostridia; o__Clostridiales; f__Ruminococcaceae; g__Faecalibacterium; s__prausnitzii	0.997589
d8242b05b968fa1d2b9758f19ce5d477	k__Bacteria; p__Tenericutes; c__Mollicutes; o__RF39; f__; g__; s__	1
c67300a719e434ddd807be19f17135ee	k__Bacteria; p__Firmicutes; c__Clostridia; o__Clostridiales; f__Clostridiaceae; g__Clostridium; s__colicanis	0.712606
c34e28bd700e16ec33622794f9021a8f	k__Bacteria; p__Bacteroidetes; c__Bacteroidia; o__Bacteroidales	1
c272acd7829bca5fb9ce79871662a147	k__Bacteria; p__Firmicutes; c__Erysipelotrichi; o__Erysipelotrichales; f__Erysipelotrichaceae; g__; s__	0.999772
b9103072531674011caa53861f1bd70c	k__Bacteria; p__Bacteroidetes; c__Bacteroidia; o__Bacteroidales; f__Porphyromonadaceae; g__Parabacteroides; s__	0.999999
6c93bc5348f70e1dbddf1979c822a661	k__Bacteria; p__Proteobacteria; c__Gammaproteobacteria; o__Aeromonadales; f__Succinivibrionaceae; g__Ruminobacter; s__	1
6608028879de8da2d8106879bdb3110e	k__Bacteria; p__Firmicutes; c__Clostridia; o__Clostridiales; f__Lachnospiraceae; g__Oribacterium; s__	0.995889
53dd93ef15971b8b84ee78fda9fb94ee	k__Bacteria; p__Bacteroidetes; c__Bacteroidia; o__Bacteroidales; f__[Odoribacteraceae]; g__Butyricimonas; s__	1
0aa4dcd5c24f9af8f728232f4b80e8ad	k__Bacteria; p__Firmicutes; c__Clostridia; o__Clostridiales; f__Veillonellaceae; g__Acidaminococcus; s__	1
eed9a6abdcc0ae3f6b64419eb5a8d069	k__Bacteria; p__Firmicutes; c__Clostridia; o__Clostridiales; f__Christensenellaceae; g__; s__	0.999723
4a7426d965c0fc4fa5ecd1112505152d	k__Bacteria	0.989093
58a358e384971108358661b380db3338	k__Bacteria; p__Firmicutes; c__Clostridia; o__Clostridiales; f__Lachnospiraceae; g__; s__	0.974205
5d562aa8d24070ecbca169859c3a3c81	k__Bacteria; p__Tenericutes; c__Mollicutes; o__RF39; f__; g__; s__	1
a2e45aa2f12f2f7426a83d104e307e21	k__Bacteria; p__Bacteroidetes; c__Bacteroidia; o__Bacteroidales; f__Prevotellaceae; g__Prevotella; s__copri	1
f6a526cfcf72ed72bb44fffc00fd8854	k__Bacteria; p__Firmicutes; c__Clostridia; o__Clostridiales; f__Ruminococcaceae; g__Ruminococcus; s__callidus	0.999995
eaa38f770c5316bbb0c7cc9fb418403f	k__Bacteria; p__Firmicutes; c__Clostridia; o__Clostridiales; f__Lachnospiraceae; g__; s__	0.805965
697b5766a02384cfd813cd15b9f2b578	k__Bacteria; p__Firmicutes; c__Clostridia; o__Clostridiales; f__Veillonellaceae; g__Dialister; s__	1
3fffad398d97cb7a0552d8d6dcefd12c	k__Bacteria; p__Firmicutes; c__Bacilli; o__Lactobacillales; f__Lactobacillaceae; g__Lactobacillus; s__reuteri	0.807718
459a565964f517231ede7901b5d5803a	k__Bacteria; p__Firmicutes; c__Clostridia; o__Clostridiales; f__Veillonellaceae; g__Acidaminococcus; s__	1
e649c78e037dcb4ef0e476d5d9f86585	k__Bacteria; p__Actinobacteria; c__Actinobacteria; o__Actinomycetales; f__Microbacteriaceae; g__Microbacterium	0.9997
eaf513f721855b757e951d7797eae595	k__Bacteria; p__Firmicutes; c__Clostridia; o__Clostridiales; f__Ruminococcaceae; g__Gemmiger; s__formicilis	0.786015
001969298e55bea0d6289ab81cf5b2ea	k__Bacteria; p__Proteobacteria; c__Alphaproteobacteria; o__Rhodobacterales; f__Rhodobacteraceae; g__Paracoccus; s__	0.910425
7aa3df299c0599637700fe4b3800db3f	k__Bacteria; p__Firmicutes; c__Clostridia; o__Clostridiales; f__Lachnospiraceae; g__Dorea; s__formicigenerans	0.994341
c47339f40058eab7e13a30e471290ca1	k__Bacteria; p__Bacteroidetes; c__Bacteroidia; o__Bacteroidales; f__Bacteroidaceae; g__Bacteroides; s__	0.99105
5e54e1ba55b4f6ce2e4aab8bf93e6f32	k__Bacteria; p__Actinobacteria; c__Coriobacteriia; o__Coriobacteriales; f__Coriobacteriaceae; g__; s__	0.999999
3b86108bec0bbf604f257d48f7d5ec78	k__Bacteria; p__Cyanobacteria; c__4C0d-2; o__YS2; f__; g__; s__	1
db7cdcf855afe8691a4b266ae6469b90	k__Bacteria; p__Firmicutes; c__Clostridia; o__Clostridiales; f__Ruminococcaceae; g__Oscillospira; s__	0.998139
48f20a1587bd17b5db5a9a097ecb61cc	k__Bacteria; p__Bacteroidetes; c__Bacteroidia; o__Bacteroidales; f__Prevotellaceae; g__Prevotella; s__stercorea	0.999993
09830062769ef332752632f8d39aee8b	k__Bacteria; p__Bacteroidetes; c__Bacteroidia; o__Bacteroidales; f__Prevotellaceae; g__Prevotella; s__stercorea	0.990596
f60820709c0742c59a84d19bd973d2a2	k__Bacteria; p__Firmicutes; c__Clostridia; o__Clostridiales; f__Lachnospiraceae; g__Blautia; s__	0.998729
b5958c26f7f04af70c31efcd932d86d2	k__Bacteria; p__Firmicutes; c__Clostridia; o__Clostridiales; f__Lachnospiraceae; g__Roseburia; s__	0.990425
0d7afeb26400d3fe97ea186777af67ad	k__Bacteria; p__Firmicutes; c__Clostridia; o__Clostridiales; f__Veillonellaceae; g__Veillonella; s__	0.999865
3f41b581170c8954865c97d9f862113e	k__Bacteria; p__Firmicutes; c__Bacilli; o__Lactobacillales; f__Lactobacillaceae; g__Lactobacillus; s__ruminis	1
f01150a5f0a84ff54f14f136d2d16985	k__Bacteria; p__Bacteroidetes; c__Bacteroidia; o__Bacteroidales; f__[Odoribacteraceae]; g__Butyricimonas; s__	1
abb974ddfbcc26f63d67509a8b481e79	k__Bacteria; p__Actinobacteria; c__Coriobacteriia; o__Coriobacteriales; f__Coriobacteriaceae; g__; s__	0.943524
e0c3037404534fc230a5b804535598c3	k__Bacteria; p__Firmicutes; c__Clostridia; o__Clostridiales; f__Lachnospiraceae; g__; s__	0.931667
c03e9ee3add8f96519c1836270c18e13	k__Bacteria; p__Bacteroidetes; c__Bacteroidia; o__Bacteroidales; f__Prevotellaceae; g__Prevotella; s__	0.99558
9d6a41cf1202b89973fd6e24348b2633	k__Bacteria; p__Bacteroidetes; c__Bacteroidia; o__Bacteroidales; f__Rikenellaceae; g__Alistipes; s__indistinctus	0.999242
9b4dea708c5020d07b16329982213511	k__Bacteria; p__Firmicutes; c__Clostridia; o__Clostridiales; f__Ruminococcaceae; g__Faecalibacterium; s__prausnitzii	0.999888
f0d6459e107e732c91985f6d39ce1ba1	k__Bacteria; p__Bacteroidetes; c__Bacteroidia; o__Bacteroidales; f__Prevotellaceae; g__Prevotella; s__copri	1
a09ec6fde991711bf128f3c4395b3c48	k__Bacteria; p__Firmicutes; c__Clostridia; o__Clostridiales; f__Ruminococcaceae; g__Faecalibacterium; s__prausnitzii	0.994795
30a81bdef2fc3ab34540a7a7d91aa0bc	k__Bacteria; p__Firmicutes; c__Clostridia; o__Clostridiales; f__Lachnospiraceae; g__[Ruminococcus]; s__	0.999506
b618b28dd287d69f03bdeb9a0ee16afe	k__Bacteria; p__Proteobacteria; c__Gammaproteobacteria; o__Pasteurellales; f__Pasteurellaceae; g__Haemophilus; s__parainfluenzae	0.998046
17cf3ad850d60f5cfb227ab67a1b7778	k__Bacteria; p__Bacteroidetes; c__Bacteroidia; o__Bacteroidales; f__[Paraprevotellaceae]; g__[Prevotella]; s__	1
19722899cd31567c6d0399641324ef83	Unassigned	0.845125
9c44d7bd2d6a8383835eacd1f0ed5ade	k__Bacteria; p__Firmicutes; c__Clostridia; o__Clostridiales; f__Veillonellaceae; g__Mitsuokella	1
ca22723736ee9d1f7b8f8710da0c44a5	k__Bacteria	0.896856
9770e47ea6b7817412fc01ce814447bc	k__Bacteria; p__Firmicutes; c__Clostridia; o__Clostridiales; f__Lachnospiraceae; g__Coprococcus; s__	0.980729
6fed5456a5b0bf7d94a23cdb1ba83bf0	k__Bacteria; p__Firmicutes; c__Clostridia; o__Clostridiales; f__Lachnospiraceae; g__[Ruminococcus]; s__	0.973862
8117fedb97465c95b7dab68eef5d8b89	k__Bacteria; p__Firmicutes; c__Clostridia; o__Clostridiales; f__Ruminococcaceae; g__; s__	0.999948
fee408d768657d967b965b16c0b1e196	k__Bacteria; p__Bacteroidetes; c__Bacteroidia; o__Bacteroidales; f__Prevotellaceae; g__Prevotella; s__copri	0.999999
1e650a4ba81217e1954cc8d066b9e9e5	k__Bacteria; p__Firmicutes; c__Clostridia; o__Clostridiales; f__Ruminococcaceae; g__Faecalibacterium; s__prausnitzii	0.999322
787733e7dc3830ba35a4fbd4fbcc950c	k__Bacteria; p__Firmicutes; c__Clostridia; o__Clostridiales; f__Ruminococcaceae; g__Faecalibacterium; s__prausnitzii	0.999856
04340bad00c3b744b468a0e28b7ba771	k__Bacteria; p__Firmicutes; c__Clostridia; o__Clostridiales; f__Ruminococcaceae; g__Faecalibacterium; s__prausnitzii	0.999746
00360749e6e77b55dc36555d09d8070a	k__Bacteria; p__Firmicutes; c__Clostridia; o__Clostridiales; f__Veillonellaceae; g__Megasphaera; s__	1
578acc74fc9b8036426969b8cadd08f6	k__Bacteria; p__Firmicutes; c__Clostridia; o__Clostridiales; f__Veillonellaceae; g__Mitsuokella; s__	0.750305
4ae67793aca7c83619603fc6692f102a	k__Bacteria; p__Firmicutes; c__Clostridia; o__Clostridiales; f__Ruminococcaceae; g__; s__	0.999218
00ce2f4fa92a4dc54e1ec8fac2a595d2	k__Bacteria; p__Firmicutes; c__Clostridia; o__Clostridiales; f__Ruminococcaceae; g__; s__	0.999865
74981f75d5e91e2debc6c47cfe8fe57d	k__Bacteria; p__Proteobacteria; c__Gammaproteobacteria; o__Enterobacteriales; f__Enterobacteriaceae; g__Serratia; s__marcescens	0.986171
924db6ec02b9750890ba8a05e0b81186	Unassigned	0.859092
d80f1f4d417b40954b7073a3b8384dcf	k__Bacteria; p__Firmicutes; c__Clostridia; o__Clostridiales; f__Lachnospiraceae; g__; s__	0.960479
9f31e06ab4e18a6ecab5ff1ede944d7b	k__Bacteria; p__Firmicutes; c__Bacilli; o__Lactobacillales; f__Streptococcaceae; g__Streptococcus; s__	0.999699
a04ebb6a79297b322fb506c1ff71b013	k__Bacteria; p__Firmicutes; c__Bacilli; o__Lactobacillales; f__Lactobacillaceae; g__Lactobacillus; s__	0.998311
76b5764f6cc6e4b59cc679eee409709c	k__Bacteria; p__Fusobacteria; c__Fusobacteriia; o__Fusobacteriales; f__Fusobacteriaceae; g__Fusobacterium; s__	0.873964
f42e29897abc64e1b3de0a8c13097307	k__Bacteria; p__Bacteroidetes; c__Bacteroidia; o__Bacteroidales; f__Prevotellaceae; g__Prevotella; s__stercorea	0.999995
206e2e3e5b13fc29343a89c9b448e543	k__Bacteria; p__Bacteroidetes; c__Bacteroidia; o__Bacteroidales; f__Prevotellaceae; g__Prevotella; s__	0.999991
72e66710d05818006f1e1397a0dea85c	k__Bacteria; p__Firmicutes; c__Bacilli; o__Lactobacillales; f__Streptococcaceae; g__Streptococcus; s__luteciae	0.916239
a44a671e7bb91849fb46ce08a908d854	k__Bacteria; p__Firmicutes; c__Clostridia; o__Clostridiales	0.99999
fc741bd7b526c12990c6cb1caf9d5b04	k__Bacteria	0.942023
e25614708662a0173d1c972908c1647a	k__Bacteria	0.957344
93c68b0cc4cbc10f97ad9b1c0a1a9732	k__Bacteria; p__Firmicutes; c__Bacilli; o__Lactobacillales; f__Streptococcaceae; g__Streptococcus; s__	0.998008
18b8d09a9b2eb953d5fc63dd3fb572bb	k__Bacteria; p__Bacteroidetes; c__Bacteroidia; o__Bacteroidales; f__Porphyromonadaceae; g__Parabacteroides; s__distasonis	1
aee49c21372edb5b8feb30dcd0cf922a	k__Bacteria; p__Proteobacteria; c__Gammaproteobacteria; o__Enterobacteriales; f__Enterobacteriaceae	1
10358ca0ff5837c5b5eda552e0885692	k__Bacteria; p__Tenericutes; c__Mollicutes; o__RF39; f__; g__; s__	1
8dea0e82ae3e6c360797fe1476ee40ef	k__Bacteria; p__Bacteroidetes; c__Bacteroidia; o__Bacteroidales; f__[Odoribacteraceae]; g__Butyricimonas; s__	1
45dba61871af4125b6f3cfc7ad9b6a46	k__Bacteria; p__Bacteroidetes; c__Bacteroidia; o__Bacteroidales; f__Prevotellaceae; g__Prevotella; s__	0.999978
21d043a5fc0ca6a29d1b7cd8d248e1d6	k__Bacteria; p__Firmicutes; c__Clostridia; o__Clostridiales; f__Lachnospiraceae; g__Roseburia; s__	0.992721
3d99a16fd4d5ef7988ae6477fcaea109	k__Bacteria	0.946315
d49defade3316e90a83eaef200a78022	k__Bacteria; p__Firmicutes; c__Bacilli; o__Lactobacillales; f__Streptococcaceae; g__Streptococcus; s__agalactiae	0.999982
9219b2817dcb9b0167c60cc5e77a7b9e	k__Bacteria; p__Firmicutes; c__Clostridia; o__Clostridiales; f__Eubacteriaceae; g__Pseudoramibacter_Eubacterium; s__	1
24f422db35e6ce1cb7a47ebf9bdc7df9	k__Bacteria; p__Tenericutes; c__Mollicutes; o__; f__; g__; s__	0.999821
54d9e058ae820ea957dd22a3e663f69b	k__Bacteria; p__Firmicutes; c__Clostridia; o__Clostridiales; f__; g__; s__	0.999928
af55a51d70309b5a90881e13baeaa35f	k__Bacteria; p__Proteobacteria; c__Gammaproteobacteria; o__Pasteurellales; f__Pasteurellaceae; g__Actinobacillus; s__parahaemolyticus	0.998991
24401404860b6c897ad6121e18bed644	k__Bacteria; p__Firmicutes; c__Clostridia; o__Clostridiales; f__Lachnospiraceae; g__[Ruminococcus]; s__	0.989861
501c2048b45404f297622b2f609aebdb	k__Bacteria; p__Firmicutes; c__Clostridia; o__Clostridiales; f__Ruminococcaceae; g__Ruminococcus; s__	0.914577
f5b62f6dfa5a3fa5213ec43e828b7453	k__Bacteria; p__Firmicutes; c__Clostridia; o__Clostridiales; f__Lachnospiraceae; g__[Ruminococcus]; s__	0.999625
088ad51613052f9b51d72c3531eb7aec	k__Bacteria; p__Firmicutes; c__Clostridia; o__Clostridiales; f__Lachnospiraceae	0.999417
113c8897698d14349bc07274393f4af5	k__Bacteria; p__Bacteroidetes; c__Bacteroidia; o__Bacteroidales; f__Prevotellaceae; g__Prevotella; s__	0.997557
3952cb7321d44a42e38faea0362e1123	k__Bacteria; p__Firmicutes; c__Bacilli; o__Lactobacillales; f__Streptococcaceae; g__Streptococcus; s__	0.981966
730d8efeb89c09749952f38996b61b95	k__Bacteria; p__Firmicutes; c__Clostridia; o__Clostridiales; f__Lachnospiraceae; g__; s__	0.823655
f35e4a89dd2b7a439c2ed3de5aca236a	k__Bacteria; p__Bacteroidetes; c__Bacteroidia; o__Bacteroidales; f__Prevotellaceae; g__Prevotella; s__	0.999987
e6dc630081157a89723f5bf1140cfb29	k__Bacteria; p__Proteobacteria; c__Gammaproteobacteria; o__Enterobacteriales; f__Enterobacteriaceae	1
40d076cebcf887391f7186c811ab585e	k__Bacteria	0.981686
02aeb2e4434a4b898375e22d09a52075	k__Bacteria; p__Tenericutes; c__Mollicutes; o__; f__; g__; s__	1
52285fef29ca367ec5fabf0d09ee5e88	k__Bacteria; p__Bacteroidetes; c__Bacteroidia; o__Bacteroidales; f__Bacteroidaceae; g__Bacteroides; s__	0.755325
7be1f8896d95573e6ba7523bf6d29546	k__Bacteria; p__Firmicutes; c__Clostridia; o__Clostridiales; f__Veillonellaceae; g__Megasphaera; s__	1
d75a288789f3d346d72704bba70c9c76	k__Bacteria; p__Firmicutes; c__Clostridia; o__Clostridiales; f__Ruminococcaceae; g__Gemmiger; s__formicilis	0.951132
94976c546bd4b97c10e4f3c6dae27543	k__Bacteria; p__Bacteroidetes; c__Bacteroidia; o__Bacteroidales; f__Prevotellaceae; g__Prevotella; s__stercorea	0.999977
2c69eb9377486d6f10f7c10789a9f21a	k__Bacteria	0.932441
a63bcb2808148153e6c4579c254ce69b	k__Bacteria; p__Bacteroidetes; c__Bacteroidia; o__Bacteroidales; f__Prevotellaceae; g__Prevotella; s__stercorea	0.999959
ff083a71e58b53f6342552e0eb78d4f0	k__Bacteria; p__Firmicutes; c__Clostridia; o__Clostridiales; f__Veillonellaceae; g__Veillonella; s__	0.999894
71abd314941b57bd198974b79bc5cd09	k__Bacteria; p__Firmicutes; c__Clostridia; o__Clostridiales; f__Veillonellaceae; g__Veillonella; s__parvula	0.952814
971bf6b17fe91a3fd216b7628dc5a6ce	k__Bacteria; p__Actinobacteria; c__Coriobacteriia; o__Coriobacteriales; f__Coriobacteriaceae; g__; s__	0.999941
00b56926ddfc7383da611ebb0ff8df5e	k__Bacteria; p__Firmicutes; c__Clostridia; o__Clostridiales; f__Ruminococcaceae; g__Faecalibacterium; s__prausnitzii	0.999443
ac99aa637a9654555f66f5456662bd6a	k__Bacteria; p__Bacteroidetes; c__Bacteroidia; o__Bacteroidales; f__Porphyromonadaceae; g__Parabacteroides; s__	1
955b920838e7c3829cba3beae035ad7e	k__Bacteria; p__Bacteroidetes; c__Bacteroidia; o__Bacteroidales; f__Prevotellaceae; g__Prevotella; s__copri	0.999999
761549f344edb3937f562afd155b205e	k__Bacteria; p__Firmicutes; c__Clostridia; o__Clostridiales; f__Peptococcaceae; g__; s__	0.999989
95120af1b8c8c78c3487c1cacfd8160a	k__Bacteria; p__Firmicutes; c__Clostridia; o__Clostridiales	0.99482
e1a96f5043fc1a450d0473a02bb3f955	k__Bacteria; p__Bacteroidetes; c__Bacteroidia; o__Bacteroidales; f__Porphyromonadaceae; g__Parabacteroides; s__distasonis	1
2869aa718ae654fffaa47d8b9463c444	k__Bacteria; p__Proteobacteria; c__Gammaproteobacteria; o__Enterobacteriales; f__Enterobacteriaceae	1
5670e172b2f52e3f3842f52f45fdb861	k__Bacteria; p__Firmicutes; c__Erysipelotrichi; o__Erysipelotrichales; f__Erysipelotrichaceae; g__[Eubacterium]; s__biforme	1
f9d5bf841d8208deca5bf7faba132360	k__Bacteria; p__Firmicutes; c__Clostridia; o__Clostridiales; f__Ruminococcaceae; g__Oscillospira; s__	0.999648
172c84b39b8a9b058f44a091bbd01716	k__Bacteria	0.950181
a49d4ac3c47e2bf52573f72123d3e841	k__Bacteria; p__Tenericutes; c__Mollicutes; o__; f__; g__; s__	0.999953
3759befdcab0e7b69984acc1da57d91b	k__Bacteria; p__Firmicutes; c__Clostridia; o__Clostridiales; f__Lachnospiraceae; g__[Ruminococcus]; s__	0.982661
49d03738f83c254a09574ae44d856fed	k__Bacteria; p__Firmicutes; c__Clostridia; o__Clostridiales; f__Ruminococcaceae	0.999586
0dcf0bf0e0dd675578b311a6886193d1	k__Bacteria; p__Bacteroidetes; c__Bacteroidia; o__Bacteroidales; f__Prevotellaceae; g__Prevotella; s__copri	0.999969
22f2eaca39caa7d7f21e44b6807b565b	k__Bacteria; p__Firmicutes; c__Clostridia; o__Clostridiales; f__Veillonellaceae; g__Acidaminococcus; s__	1
7eaf5fcba9bfd4161f7e808e5a3f9684	k__Bacteria; p__Firmicutes; c__Clostridia; o__Clostridiales; f__Veillonellaceae; g__Acidaminococcus; s__	1
e92c7adf62881389d94b447d9dc1a239	k__Bacteria; p__Firmicutes; c__Bacilli; o__Lactobacillales; f__Streptococcaceae; g__Streptococcus; s__	0.999998
02fa7fb0e5f26d55a861801cecf984e1	k__Bacteria; p__Firmicutes; c__Clostridia; o__Clostridiales; f__Ruminococcaceae; g__Oscillospira; s__	0.999771
4b95b32d8b8f0233ff19be2c8286abd4	k__Bacteria; p__Actinobacteria; c__Coriobacteriia; o__Coriobacteriales; f__Coriobacteriaceae; g__; s__	0.999012
aa865d2014dcd1fb2c551d8b82b66879	k__Bacteria; p__Bacteroidetes; c__Bacteroidia; o__Bacteroidales; f__Prevotellaceae; g__Prevotella; s__copri	0.999999
023724683ca2b23b17cf9ebcd887d996	k__Bacteria; p__Bacteroidetes; c__Bacteroidia; o__Bacteroidales; f__[Paraprevotellaceae]; g__Paraprevotella; s__	1
75be58d231f9589c374a4f6f8ffc07e6	k__Bacteria; p__Firmicutes; c__Bacilli; o__Lactobacillales; f__Streptococcaceae; g__Streptococcus	0.999958
15d76ca80a7b29d6a6fbd262c3ac3d00	k__Bacteria; p__Firmicutes; c__Clostridia; o__Clostridiales; f__Ruminococcaceae; g__Faecalibacterium; s__prausnitzii	0.997075
488a4bc8ec520c2572da171f1a146b5a	k__Bacteria; p__Proteobacteria; c__Gammaproteobacteria; o__Enterobacteriales; f__Enterobacteriaceae; g__Trabulsiella; s__	0.82422
8de5494691ca1e6eef63d78ff2b4a26a	k__Bacteria; p__Fusobacteria; c__Fusobacteriia; o__Fusobacteriales; f__Fusobacteriaceae; g__Fusobacterium; s__	0.947472
dc321ba26ae80fdc3a6fec5ec4a82005	k__Bacteria; p__Firmicutes; c__Bacilli; o__Lactobacillales; f__Lactobacillaceae; g__Lactobacillus; s__delbrueckii	0.999977
ed0aef642c0a844ee626d73763be71b2	k__Bacteria	0.894648
5e5725072b35492f27927b5068b4e28c	k__Bacteria; p__Bacteroidetes; c__Bacteroidia; o__Bacteroidales; f__Prevotellaceae; g__Prevotella; s__stercorea	0.999991
18d31dfdc028164deb4fa2d5197f1d1c	k__Bacteria; p__Firmicutes; c__Clostridia; o__Clostridiales; f__Veillonellaceae; g__Phascolarctobacterium; s__	0.999722
36c31216bf47a62308b2dae350621e7c	k__Bacteria; p__Actinobacteria; c__Coriobacteriia; o__Coriobacteriales; f__Coriobacteriaceae; g__Eggerthella; s__lenta	0.999928
9aad5aa1a070cb656d013a67717d2604	k__Bacteria; p__Firmicutes; c__Clostridia; o__Clostridiales; f__Veillonellaceae; g__Mitsuokella	1
489e06f255edadf6b1a4d15c18f6cd5b	k__Bacteria; p__Firmicutes; c__Clostridia; o__Clostridiales; f__Ruminococcaceae; g__; s__	0.795314
fe501a089abb7df88c89efdbd22d0d3a	k__Bacteria; p__Firmicutes; c__Clostridia; o__Clostridiales; f__Ruminococcaceae	0.999686
22cd58dd99bd817f08ca54d2de635fe9	k__Bacteria; p__Bacteroidetes; c__Bacteroidia; o__Bacteroidales; f__Prevotellaceae; g__Prevotella; s__stercorea	0.999993
062113c367da1d8560cc8b0bec395c4f	k__Bacteria; p__Bacteroidetes; c__Bacteroidia; o__Bacteroidales; f__Bacteroidaceae; g__Bacteroides; s__uniformis	0.999798
0fd6ac6f99f8fca245156c246a97d2d7	k__Bacteria; p__Bacteroidetes; c__Bacteroidia; o__Bacteroidales; f__[Paraprevotellaceae]; g__[Prevotella]; s__	1
8235a00baee9ce98f37c1b148038deaa	k__Bacteria; p__Bacteroidetes; c__Bacteroidia; o__Bacteroidales; f__Prevotellaceae; g__Prevotella; s__stercorea	0.999981
79bffe4cd6a472301897aea48057a9fa	k__Bacteria; p__Bacteroidetes; c__Bacteroidia; o__Bacteroidales; f__Prevotellaceae; g__Prevotella; s__stercorea	0.999986
cbea3e3cd29f2588d52bd39e9b62113e	k__Bacteria; p__Bacteroidetes; c__Bacteroidia; o__Bacteroidales; f__Rikenellaceae; g__; s__	0.948465
4678c7d70d801e0009e3ea12bddedcb5	k__Bacteria; p__Actinobacteria; c__Coriobacteriia; o__Coriobacteriales; f__Coriobacteriaceae; g__Collinsella; s__	0.951233
e881ca5b99f5e627b8ad8777a6e093ba	k__Bacteria; p__Firmicutes; c__Clostridia; o__Clostridiales; f__Lachnospiraceae; g__[Ruminococcus]; s__	0.984545
88dfbde3ff1da02a64d4129272c4d991	k__Bacteria; p__Bacteroidetes; c__Bacteroidia; o__Bacteroidales; f__Prevotellaceae; g__Prevotella; s__	0.996115
c5f9da6eca223fa5441c6895e294cef7	k__Bacteria; p__Proteobacteria; c__Deltaproteobacteria; o__Desulfovibrionales; f__Desulfovibrionaceae; g__; s__	1
5037210052305b467c7a22ebfa31bf72	k__Bacteria; p__Firmicutes; c__Clostridia; o__Clostridiales; f__Lachnospiraceae; g__Clostridium	0.854814
457b6add788323ea849183f0454c832a	k__Bacteria; p__Actinobacteria; c__Actinobacteria; o__Actinomycetales; f__Micrococcaceae; g__Rothia; s__mucilaginosa	0.999733
31523563b94f138bb15ed61b41a46fd6	k__Bacteria; p__Proteobacteria; c__Gammaproteobacteria; o__Enterobacteriales; f__Enterobacteriaceae; g__Citrobacter; s__	0.825025
ef13c4736a4081d27106cf30a4a48732	k__Bacteria; p__Firmicutes; c__Clostridia; o__Clostridiales; f__Ruminococcaceae; g__Faecalibacterium; s__prausnitzii	0.999762
71a92d169d4ad7e2f00cd56be19c6dba	k__Bacteria; p__Firmicutes; c__Clostridia; o__Clostridiales; f__Lachnospiraceae; g__Lachnospira; s__	1
fe7523e195c0cf4abb1a5ee73cc13865	k__Bacteria	0.945234
ac4925c005e0d2cda5540420c1f952af	k__Bacteria; p__Firmicutes; c__Clostridia; o__Clostridiales; f__Ruminococcaceae; g__; s__	0.99991
52b4e53c421b2722d01dab36658550ec	k__Bacteria; p__Firmicutes; c__Erysipelotrichi; o__Erysipelotrichales; f__Erysipelotrichaceae; g__[Eubacterium]; s__biforme	1
6ecd9871a97ee0f79a8bfe81cfbe3bf7	k__Bacteria; p__Firmicutes; c__Clostridia; o__Clostridiales; f__Lachnospiraceae	0.723987
a0334bcb072aef041c9875775a26370d	k__Bacteria; p__Firmicutes; c__Clostridia; o__Clostridiales; f__Lachnospiraceae; g__Roseburia	0.99977
19f97729303020bdcb27d4182b5df95e	k__Bacteria; p__Firmicutes; c__Clostridia; o__Clostridiales; f__Ruminococcaceae; g__; s__	0.986758
f0c44937e0d21bd4846714bfa85cedd6	k__Bacteria; p__Firmicutes; c__Clostridia; o__Clostridiales; f__Ruminococcaceae; g__Gemmiger; s__formicilis	0.836585
3a20b0a9c60281428a54f234a3f84754	k__Bacteria; p__Firmicutes; c__Clostridia; o__Clostridiales; f__Ruminococcaceae; g__Faecalibacterium; s__prausnitzii	0.997259
abbd7b4f2db26f5d269fb65caa8f769a	k__Bacteria; p__Firmicutes; c__Clostridia; o__Clostridiales; f__Veillonellaceae; g__Megasphaera; s__	1
11f3d4dd47c1bfafee94001eb792193f	k__Bacteria; p__Proteobacteria; c__Gammaproteobacteria; o__Enterobacteriales; f__Enterobacteriaceae; g__Klebsiella	0.717366
181b6d03e24e2d8a6f74b948deb6a027	k__Bacteria; p__Proteobacteria; c__Gammaproteobacteria; o__Enterobacteriales; f__Enterobacteriaceae; g__Citrobacter; s__	0.90786
52ce75aae5b7b6ecc281899803f1bcd3	k__Bacteria	0.858449
a58923dda333816b427eb8dd9a92da07	k__Bacteria; p__Firmicutes; c__Clostridia; o__Clostridiales; f__Veillonellaceae; g__Mitsuokella; s__	0.998568
28b1aab501517c3711b02bc8e206593a	k__Bacteria; p__Firmicutes; c__Clostridia; o__Clostridiales; f__Veillonellaceae; g__Veillonella; s__	0.999787
bac96f99b900d1576d433232ac759297	k__Bacteria; p__Proteobacteria; c__Alphaproteobacteria; o__Rhodospirillales; f__Acetobacteraceae; g__Acetobacter; s__	0.999424
f0141282daabe6e291b0547cb9aed90d	k__Bacteria; p__Firmicutes; c__Clostridia; o__Clostridiales; f__Peptostreptococcaceae; g__; s__	0.797385
555072b15df4cce14f44e85e4f3f4886	k__Bacteria; p__Bacteroidetes; c__Bacteroidia; o__Bacteroidales; f__Porphyromonadaceae; g__Parabacteroides; s__	0.999999
a0b4b65b0f4e897d33d4446c0f7c5a9a	k__Bacteria; p__Firmicutes; c__Clostridia; o__Clostridiales; f__Lachnospiraceae; g__Lachnospira; s__	0.999998
c192d9ebf68965eb4c5b658015a97177	k__Bacteria; p__Bacteroidetes; c__Bacteroidia; o__Bacteroidales; f__Prevotellaceae; g__Prevotella; s__stercorea	0.999993
820f1169e159aba61f9a6b27960b2cdf	k__Bacteria; p__Bacteroidetes; c__Bacteroidia; o__Bacteroidales; f__Prevotellaceae; g__Prevotella; s__stercorea	0.999959
fef6bd249b6e782ce6cf4459af982015	k__Bacteria; p__Bacteroidetes; c__Bacteroidia; o__Bacteroidales; f__Prevotellaceae; g__Prevotella; s__	0.999994
367546755044e170d968a98be03aa4c8	k__Bacteria; p__Firmicutes; c__Clostridia; o__Clostridiales; f__Lachnospiraceae; g__; s__	0.980224
09e7ce59922efebb10218476ee387966	k__Bacteria; p__Firmicutes; c__Clostridia; o__Clostridiales; f__Ruminococcaceae; g__; s__	0.999861
08e8ed3a513a88b5599f505242a281eb	k__Bacteria; p__Firmicutes; c__Bacilli; o__Lactobacillales; f__Lactobacillaceae; g__Lactobacillus; s__iners	0.999996
f301a8cffe09364f4e10f8516fef3c4d	k__Bacteria; p__Firmicutes; c__Clostridia; o__Clostridiales; f__Veillonellaceae; g__Veillonella; s__dispar	0.857232
f32a0717a87a2fa7ab57e39181ed5a2c	k__Bacteria; p__Proteobacteria; c__Betaproteobacteria; o__Burkholderiales; f__Alcaligenaceae; g__Sutterella; s__	1
613e9c23b2630d86e039bb395232389e	k__Bacteria; p__Firmicutes; c__Clostridia; o__Clostridiales; f__Ruminococcaceae; g__; s__	0.872763
0892e5baa2471fe730e27b412d873065	k__Bacteria; p__Bacteroidetes; c__Bacteroidia; o__Bacteroidales; f__[Paraprevotellaceae]; g__[Prevotella]; s__	0.999996
3fb2741e8cda18d3c68e2e216d31c72a	k__Bacteria; p__Firmicutes; c__Clostridia; o__Clostridiales; f__Ruminococcaceae; g__Gemmiger; s__formicilis	0.951459
afb2f933b8a01130b7a8ad25a89d7ac7	k__Bacteria; p__Proteobacteria; c__Alphaproteobacteria; o__Rhizobiales; f__Rhizobiaceae; g__Agrobacterium; s__	0.893747
e7fcf7b17f8932a01b904a94b68ac675	k__Bacteria; p__Proteobacteria; c__Betaproteobacteria; o__Burkholderiales; f__Alcaligenaceae; g__Sutterella; s__	0.999648
dc1538f03ce6f7813c5083d8e094998c	k__Bacteria; p__Firmicutes; c__Clostridia; o__Clostridiales; f__Ruminococcaceae; g__Faecalibacterium; s__prausnitzii	0.999749
9f7548bf69436aca2a72b85fa328168d	k__Bacteria; p__Actinobacteria; c__Coriobacteriia; o__Coriobacteriales; f__Coriobacteriaceae; g__; s__	0.999967
d21c88f54aeefe29d1ca2c7f023b4c30	k__Bacteria; p__Firmicutes; c__Bacilli; o__Lactobacillales; f__Lactobacillaceae; g__Lactobacillus; s__	0.749422
6a73b313d44a64ff1dbe7f67bd364c63	k__Bacteria; p__Actinobacteria; c__Actinobacteria; o__Bifidobacteriales; f__Bifidobacteriaceae; g__Bifidobacterium; s__breve	0.986187
39b59c0653395b6798cf474e2532203e	k__Bacteria; p__Actinobacteria; c__Coriobacteriia; o__Coriobacteriales; f__Coriobacteriaceae; g__Slackia; s__	0.983918
1f0c41badf636258456e81832504c336	k__Bacteria	0.827437
ebf22a078a56497c81c23330fb96338f	k__Bacteria	0.983362
478c8945ebfe3ff0fbbe7cdc86064744	k__Bacteria; p__Firmicutes; c__Clostridia; o__Clostridiales; f__[Mogibacteriaceae]; g__; s__	0.986169
60451e0fd2eda4f0594921d297685952	k__Bacteria; p__Firmicutes; c__Clostridia; o__Clostridiales; f__Lachnospiraceae; g__Robinsoniella; s__peoriensis	0.985777
78766db405db31dee90ac06ee83d8144	k__Bacteria; p__Firmicutes; c__Clostridia; o__Clostridiales; f__Ruminococcaceae; g__Ruminococcus; s__	0.991726
2a56d9612cce328f5dd5bc7a0e01a2a9	k__Bacteria; p__Firmicutes; c__Clostridia; o__Clostridiales; f__Lachnospiraceae; g__; s__	0.930457
357c0bfe76129aca2b8ce4d7b69988b0	k__Bacteria; p__Firmicutes; c__Clostridia; o__Clostridiales; f__Lachnospiraceae; g__; s__	0.935338
2dc16e2e45d9433b606d8a2582c41e1d	k__Bacteria; p__Proteobacteria; c__Betaproteobacteria; o__Burkholderiales; f__Alcaligenaceae; g__Sutterella; s__	1
7accecbe0d67e6831736cf7f47f94537	k__Bacteria; p__Firmicutes; c__Clostridia; o__Clostridiales	0.999754
1931a6165ecb0a3c45b564805b28b6ed	k__Bacteria; p__Firmicutes; c__Clostridia; o__Clostridiales; f__Veillonellaceae; g__Phascolarctobacterium; s__	1
a61dc0088a4c93b08a91eb2146577fbb	k__Bacteria; p__Firmicutes; c__Clostridia; o__Clostridiales; f__; g__; s__	0.999993
2abbcd6f241d95f466cb06db13b310bf	k__Bacteria; p__Firmicutes; c__Clostridia; o__Clostridiales; f__Lachnospiraceae; g__Anaerostipes; s__	0.996576
7a09bf468d3384d893f35b1f2ec9b539	k__Bacteria; p__Firmicutes; c__Clostridia; o__Clostridiales; f__Lachnospiraceae	0.999494
7907b4a0e0566148897baa4cb520b3d4	k__Bacteria; p__Bacteroidetes; c__Bacteroidia; o__Bacteroidales; f__Prevotellaceae; g__Prevotella; s__copri	1
95b83723ec29f8943be9bb7d717c5a4b	k__Bacteria; p__Firmicutes; c__Clostridia; o__Clostridiales; f__Peptostreptococcaceae; g__Peptostreptococcus; s__	0.999864
eb0ca066a96e82109f7c594fbfa9228c	Unassigned	0.724168
16aabbe883060fbe8f2e1b783db61402	k__Bacteria; p__Firmicutes; c__Clostridia; o__Clostridiales; f__Veillonellaceae; g__Mitsuokella; s__	0.999978
32d2a5a6ba3a829e46fd3a8804f42ed2	k__Bacteria; p__Actinobacteria; c__Coriobacteriia; o__Coriobacteriales; f__Coriobacteriaceae; g__Slackia; s__	0.999999
146298ec6691d446dffbcc5c65345762	k__Bacteria; p__Firmicutes; c__Clostridia; o__Clostridiales; f__Lachnospiraceae; g__Roseburia	0.995855
cbc535202774a53740c026f13c02e6e4	k__Bacteria; p__Bacteroidetes; c__Bacteroidia; o__Bacteroidales; f__Bacteroidaceae; g__Bacteroides; s__	1
e9ccc5951a3ea0f16e2bd386799f62c4	k__Bacteria; p__Bacteroidetes; c__Bacteroidia; o__Bacteroidales; f__[Odoribacteraceae]; g__Butyricimonas; s__	1
cb817d0cae77e475b5b557eeaa4e7b65	k__Bacteria; p__Firmicutes; c__Clostridia; o__Clostridiales; f__Ruminococcaceae; g__Faecalibacterium; s__prausnitzii	0.999343
92fb04ab9847f37f2758ce6c86eb4a4a	k__Bacteria; p__Firmicutes; c__Clostridia; o__Clostridiales; f__Ruminococcaceae; g__Butyricicoccus; s__pullicaecorum	0.703384
6eac0b2d679f38e88de60660adff6fbf	k__Bacteria; p__TM7; c__TM7-3; o__; f__; g__; s__	0.99963
665b212e34dc1508613d8d1ce5336b75	k__Bacteria; p__Actinobacteria; c__Actinobacteria; o__Bifidobacteriales; f__Bifidobacteriaceae; g__Bifidobacterium; s__	0.996866
9cfd4a41f81d8d8bcf7b604d5d92a39b	k__Bacteria; p__Firmicutes; c__Clostridia; o__Clostridiales; f__Ruminococcaceae; g__Ruminococcus; s__	0.992607
f576c94e6ecafbe4d878f6d557f7b7e2	k__Bacteria; p__Firmicutes; c__Clostridia; o__Clostridiales; f__Ruminococcaceae; g__Oscillospira; s__	0.999918
3bfeaab299e7da703c4a9a4063cbda33	k__Bacteria; p__Firmicutes; c__Clostridia; o__Clostridiales; f__Ruminococcaceae; g__; s__	0.925394
42bc45cd972b22f59396ae49293b2b46	k__Bacteria; p__Firmicutes; c__Clostridia; o__Clostridiales; f__Veillonellaceae; g__Dialister; s__	1
6bcb4cc310d7e999e441f0d296c2a183	k__Bacteria; p__Firmicutes; c__Bacilli; o__Lactobacillales; f__Lactobacillaceae; g__Lactobacillus	1
3f05319a61303c30422f2a84fa58e746	k__Bacteria; p__Firmicutes; c__Bacilli; o__Lactobacillales; f__Lactobacillaceae; g__Lactobacillus; s__ruminis	1
f29a14533ffdd72f59b9f034f6dc02a9	k__Bacteria; p__Firmicutes; c__Clostridia; o__Clostridiales; f__Ruminococcaceae; g__Faecalibacterium; s__prausnitzii	0.999862
f8a3cf659081c665cf5bbbbba04f2aa6	k__Bacteria; p__Fusobacteria; c__Fusobacteriia; o__Fusobacteriales; f__Fusobacteriaceae; g__Fusobacterium; s__	0.98334
a38f14ec07bbc834f074a6cc13c76be9	k__Bacteria; p__Bacteroidetes; c__Bacteroidia; o__Bacteroidales; f__Bacteroidaceae; g__Bacteroides; s__	0.999964
c10f59e60de49d0cd4c3c8dac532c479	k__Bacteria; p__Proteobacteria; c__Betaproteobacteria; o__Burkholderiales; f__Oxalobacteraceae; g__Ralstonia; s__	0.999976
891b7d7d3d626db528a313b1034a77ed	k__Bacteria; p__Firmicutes; c__Clostridia; o__Clostridiales; f__Peptococcaceae; g__Peptococcus; s__	1
3c5a1bc347bc0b41405eaca7524565d2	k__Bacteria; p__Firmicutes; c__Clostridia; o__Clostridiales; f__Ruminococcaceae; g__Oscillospira; s__	0.996617
30b69f7f5c8cbe45a3a971200086d602	k__Bacteria; p__Firmicutes; c__Clostridia; o__Clostridiales	0.999973
0df3cc21cafc5d7ae31fe46e8ea5dc4e	k__Bacteria; p__Tenericutes; c__Mollicutes; o__; f__; g__; s__	0.999859
8ec9883d68ead3b1062668a1ce93b5b6	k__Bacteria; p__Firmicutes; c__Clostridia; o__Clostridiales	0.99584
9e2afcfe9d21420f37d1e3d55fb09bb2	k__Bacteria; p__Firmicutes; c__Clostridia; o__Clostridiales; f__Ruminococcaceae; g__Ruminococcus; s__	0.947455
a28090309b64972ccc326b30071f56ac	k__Bacteria; p__Firmicutes; c__Clostridia; o__Clostridiales; f__Clostridiaceae; g__; s__	0.98837
2db83dec883691136b5d9666fc0adb54	k__Bacteria; p__Proteobacteria; c__Gammaproteobacteria; o__Pasteurellales; f__Pasteurellaceae; g__Aggregatibacter; s__segnis	0.918833
e99fc2de8a87093ae4975f4964220e9e	k__Bacteria; p__Firmicutes; c__Clostridia; o__Clostridiales; f__Veillonellaceae; g__Veillonella; s__parvula	0.968048
95595a8e5962ef69862b877b403c5943	k__Bacteria; p__Firmicutes; c__Bacilli; o__Bacillales; f__Staphylococcaceae; g__Staphylococcus	0.88243
3fdd1e5e5eb2f7d7dec3c67e2edf3822	k__Bacteria; p__Bacteroidetes; c__Bacteroidia; o__Bacteroidales; f__Prevotellaceae; g__Prevotella; s__stercorea	0.999909
77085e146a347fe3895d67eb74caaf05	k__Bacteria; p__Firmicutes; c__Clostridia; o__Clostridiales; f__Lachnospiraceae; g__; s__	0.834214
520685523235b0891509d3b4c5b89b5a	k__Bacteria; p__Bacteroidetes; c__Bacteroidia; o__Bacteroidales; f__Prevotellaceae; g__Prevotella; s__stercorea	0.999999
2e53de8fc714867fccc1b5270f4e8767	k__Bacteria; p__Firmicutes; c__Clostridia; o__Clostridiales; f__Clostridiaceae; g__Clostridium; s__perfringens	0.999954
387cb8c3ce71088679c0125e93eaae9b	k__Bacteria; p__Firmicutes; c__Clostridia; o__Clostridiales; f__Ruminococcaceae; g__Ruminococcus; s__bromii	0.99999
a9c254129f7a6ae57816b4a3a02809c0	k__Bacteria; p__Actinobacteria; c__Actinobacteria; o__Actinomycetales; f__Micrococcaceae; g__Rothia; s__mucilaginosa	0.996082
a416f9f026c5193990a90b7ad296bc07	k__Bacteria; p__Actinobacteria; c__Coriobacteriia; o__Coriobacteriales; f__Coriobacteriaceae; g__Collinsella; s__	0.999999
ed63223fa32b3989a37e221b10f502a1	k__Bacteria; p__Firmicutes; c__Clostridia; o__Clostridiales; f__Ruminococcaceae	0.999998
af7c6bf0e46dd165d4442ec7665ea805	k__Bacteria; p__Proteobacteria; c__Gammaproteobacteria; o__Enterobacteriales; f__Enterobacteriaceae; g__Citrobacter; s__	0.942352
254c558c0097505a77ecfd3dee0196b3	k__Bacteria; p__Firmicutes; c__Clostridia; o__Clostridiales; f__Lachnospiraceae; g__Dorea; s__longicatena	0.902643
b8d1d5770eea9d899e2ec611c1d93cbf	k__Bacteria; p__Firmicutes; c__Bacilli; o__Bacillales; f__Bacillaceae; g__Bacillus; s__	0.937673
dc1b3ef747e0d40898d0bb5289d6c16d	k__Bacteria; p__Proteobacteria; c__Gammaproteobacteria; o__Enterobacteriales; f__Enterobacteriaceae	1
53a35a2d23e3c95be8d60af9ff20f083	k__Bacteria; p__Bacteroidetes; c__Bacteroidia; o__Bacteroidales; f__; g__; s__	0.999993
5f5155ec02019f6844bfe1cf19f983ec	k__Bacteria; p__Firmicutes; c__Clostridia; o__Clostridiales; f__Veillonellaceae; g__Dialister; s__	1
a61d69800bbc39a67320246d4d5eb122	k__Bacteria; p__Firmicutes; c__Clostridia; o__Clostridiales; f__Lachnospiraceae; g__Roseburia; s__faecis	0.78164
da19b493841cb73eefa3b8220d87bc77	k__Bacteria	0.958227
8edafcc2c3acf791390d846d2ebee15f	k__Bacteria	0.904304
47cec126b81f2ffc58b2d5f89810c9ca	Unassigned	0.846154
8b9229721fdd17ae2673ab51edc2b1f2	k__Bacteria; p__Proteobacteria; c__Deltaproteobacteria; o__Desulfovibrionales; f__Desulfovibrionaceae; g__Desulfovibrio; s__	0.99908
8c7f479b9b65a8a11dba9b2d4d4bbb74	k__Bacteria; p__Actinobacteria; c__Actinobacteria; o__Actinomycetales; f__Corynebacteriaceae; g__Corynebacterium; s__	0.998916
f1a5e5daf09d37be2e9a1aaf68da7e39	k__Bacteria; p__Firmicutes; c__Erysipelotrichi; o__Erysipelotrichales; f__Erysipelotrichaceae; g__Bulleidia; s__	0.994178
0924103d279cf3b8b6ab1796ae2971b5	k__Bacteria; p__Bacteroidetes; c__Bacteroidia; o__Bacteroidales; f__Prevotellaceae; g__Prevotella; s__stercorea	0.999845
2a94c718df282572e907b73fe971a459	k__Bacteria; p__Bacteroidetes; c__Bacteroidia; o__Bacteroidales; f__[Paraprevotellaceae]; g__CF231; s__	0.999454
513f189d300a4e585979b1205a1936f7	k__Bacteria; p__Firmicutes; c__Clostridia; o__Clostridiales; f__Ruminococcaceae; g__; s__	0.814755
58a650eaff552e9272cd0b15d8b83f33	k__Bacteria; p__Bacteroidetes; c__Bacteroidia; o__Bacteroidales; f__Bacteroidaceae; g__Bacteroides; s__uniformis	0.999959
b11fa549e20a7efde5d664de9497d7f7	k__Bacteria; p__Bacteroidetes; c__Bacteroidia; o__Bacteroidales; f__[Paraprevotellaceae]; g__[Prevotella]; s__	1
a959247941421fea5c220a66a8403c91	k__Bacteria	0.851268
4b9e3b4a5b0b466e193c5f9a7a31473d	k__Bacteria; p__Firmicutes; c__Clostridia; o__Clostridiales; f__Ruminococcaceae; g__; s__	0.999556
736e353521ce1f62fc2e310320609d08	k__Bacteria	0.890103
70683bac36f41010c3c9907fd1483837	Unassigned	0.897561
aec914b29e96682c7da03c0cccc0e2f0	k__Bacteria; p__Firmicutes; c__Clostridia; o__Clostridiales; f__Ruminococcaceae; g__Anaerofilum; s__	0.999876
4db378d64ae27fd1f4bcfa0af1bb785a	k__Bacteria; p__Bacteroidetes; c__Bacteroidia; o__Bacteroidales; f__[Paraprevotellaceae]; g__Paraprevotella; s__	1
6164ff9c728abae375bdde53ebf12897	k__Bacteria; p__Firmicutes; c__Bacilli; o__Lactobacillales; f__Streptococcaceae; g__Lactococcus; s__	0.999998
dfc3962735488e7b60b5679a6cac655f	k__Bacteria; p__Firmicutes; c__Clostridia; o__Clostridiales; f__Lachnospiraceae; g__; s__	0.941374
9d89ce6767da6c709b6497431a0962c6	k__Bacteria; p__Firmicutes; c__Clostridia; o__Clostridiales; f__Christensenellaceae; g__; s__	0.992115
338eaebc04dc033269f0fe1dc4bda383	k__Bacteria; p__Bacteroidetes; c__Bacteroidia; o__Bacteroidales; f__Rikenellaceae; g__; s__	0.932056
ad0580ec56bf247155328265fef10009	k__Bacteria; p__Proteobacteria; c__Gammaproteobacteria; o__Enterobacteriales; f__Enterobacteriaceae; g__Enterobacter	0.85407
6af12f96dd2fd068b45a4c95811ff1bb	k__Bacteria; p__Firmicutes; c__Clostridia; o__Clostridiales; f__; g__; s__	0.999901
24189154e0760be8c72a2133504aca4a	k__Bacteria; p__Firmicutes; c__Clostridia; o__Clostridiales; f__Lachnospiraceae	0.995469
4c5d5cc5ffa2cdaeb0c067aca27858ff	k__Bacteria; p__Bacteroidetes; c__Bacteroidia; o__Bacteroidales; f__Prevotellaceae; g__Prevotella; s__stercorea	0.999654
4f80c2dffb560e0d61624f3ae027c677	k__Bacteria; p__Bacteroidetes; c__Bacteroidia; o__Bacteroidales; f__Prevotellaceae; g__Prevotella; s__stercorea	0.998144
539c119a2f65fb5b770d902d1a9482c9	k__Bacteria; p__Firmicutes; c__Clostridia; o__Clostridiales; f__Veillonellaceae; g__Mitsuokella; s__	0.999967
95844b734201f53ae4fddf49d2d12ad2	k__Bacteria; p__Tenericutes; c__Mollicutes; o__RF39; f__; g__; s__	1
83003257c91bf1ceca4e055664852207	k__Bacteria; p__Firmicutes; c__Clostridia; o__Clostridiales; f__Ruminococcaceae; g__; s__	0.999271
dc2ccc25d22a181d872949ad26b84fed	k__Bacteria; p__Proteobacteria; c__Betaproteobacteria; o__Burkholderiales; f__Alcaligenaceae; g__Sutterella; s__	0.998186
4a172b77adbecd34e7ad3f4d7284030b	k__Bacteria	0.97618
6e02b6c1b641dff1a9e3716418b97803	k__Bacteria; p__Firmicutes; c__Clostridia; o__Clostridiales; f__; g__; s__	0.930068
bd80cb3d25549292d603ed245303891b	k__Bacteria; p__Firmicutes; c__Clostridia; o__Clostridiales; f__[Tissierellaceae]; g__Parvimonas; s__	1
cde9f0f30ed15c35734df01fba849ff4	k__Bacteria; p__Firmicutes; c__Clostridia; o__Clostridiales; f__Peptococcaceae; g__Peptococcus; s__	1
5057a4ac696fb219c8a674271051ee21	k__Bacteria; p__Firmicutes; c__Clostridia; o__Clostridiales; f__Ruminococcaceae; g__Oscillospira; s__	0.988798
bdc424bc89be92082be03b5e6f4bc52a	k__Bacteria; p__Firmicutes; c__Clostridia; o__Clostridiales; f__Lachnospiraceae; g__Blautia; s__	0.960659
d172f015f8da4309968411bce401ea9d	k__Bacteria; p__Bacteroidetes; c__Bacteroidia; o__Bacteroidales; f__[Paraprevotellaceae]; g__[Prevotella]; s__	1
fe755d282cd67278b9149c954d36e8bc	k__Bacteria; p__Firmicutes; c__Clostridia; o__Clostridiales; f__Lachnospiraceae; g__Blautia; s__	0.999917
27586a9f8dd8460d9d50c7994e397c0d	k__Bacteria	0.829382
c6c0064fd5cf5ae3a22247ae8b081dfa	k__Bacteria; p__Actinobacteria; c__Actinobacteria; o__Actinomycetales; f__Pseudonocardiaceae; g__Saccharopolyspora; s__	0.897167
fe2f427c79df74f9eff704d99e812ca1	Unassigned	0.882462
d7ac8cda704968c3b98301c34b621621	k__Bacteria; p__Firmicutes; c__Clostridia; o__Clostridiales; f__Ruminococcaceae; g__Oscillospira; s__	0.981078
0db31fab7540275ad28b063505118586	k__Bacteria; p__Bacteroidetes; c__Bacteroidia; o__Bacteroidales; f__Bacteroidaceae; g__Bacteroides; s__	0.787208
9a1d1aa8a622566846aa845cbce46146	k__Bacteria; p__Bacteroidetes; c__Bacteroidia; o__Bacteroidales; f__Bacteroidaceae; g__Bacteroides; s__barnesiae	1
ff6fcb6763d45422062c53a2a45c6f51	k__Bacteria; p__Bacteroidetes; c__Bacteroidia; o__Bacteroidales; f__[Odoribacteraceae]; g__Butyricimonas; s__	1
699493c196879f2db25b7fed9febb09e	k__Bacteria; p__Firmicutes; c__Clostridia; o__Clostridiales; f__; g__; s__	0.861731
324739f31c41b70faf0ccd95e5eb2d0a	k__Bacteria; p__Firmicutes; c__Bacilli; o__Lactobacillales; f__Enterococcaceae; g__Enterococcus; s__asini	0.917687
dc1021a9497ec2dc5ed4ffa9b0b1f797	k__Bacteria; p__Bacteroidetes; c__Bacteroidia; o__Bacteroidales; f__Prevotellaceae; g__Prevotella; s__stercorea	0.999979
6610c0787d6d49d72720e06d2eff3a73	k__Bacteria; p__Firmicutes; c__Clostridia; o__Clostridiales; f__Ruminococcaceae; g__Oscillospira; s__	0.999967
3839d1fba1ad1904514eeb756b68592a	k__Bacteria; p__Firmicutes; c__Clostridia; o__Clostridiales; f__Lachnospiraceae; g__; s__	0.878159
b31ca2afb895329f720fa227731f5cfb	k__Bacteria; p__Firmicutes; c__Clostridia; o__Clostridiales; f__Veillonellaceae; g__Veillonella; s__dispar	0.999011
2f9a514b1155ae2946dd40677fc98a23	k__Bacteria; p__Firmicutes; c__Clostridia; o__Clostridiales; f__Ruminococcaceae; g__; s__	0.758233
bad70f2cd726a95ba3f3996fbcffc900	k__Bacteria; p__Bacteroidetes; c__Bacteroidia; o__Bacteroidales; f__Prevotellaceae; g__Prevotella; s__	0.999457
ebeb3cdef1eb0d2397c9c04c105c4cd8	k__Bacteria; p__Bacteroidetes; c__Bacteroidia; o__Bacteroidales; f__S24-7; g__; s__	0.999941
a7f7b848ed4fcbddf67080d6cd9683b4	k__Bacteria; p__Proteobacteria; c__Alphaproteobacteria; o__Sphingomonadales; f__Sphingomonadaceae; g__Novosphingobium; s__	0.767153
4e02e48c51c1d6d82c2b370b77233146	k__Bacteria; p__Proteobacteria; c__Gammaproteobacteria; o__Pseudomonadales; f__Moraxellaceae; g__Acinetobacter; s__	0.918287
bedd223e0438feb51e1b207a138f526b	k__Bacteria; p__Firmicutes; c__Clostridia; o__Clostridiales; f__Lachnospiraceae; g__Dorea; s__	0.855245
6793da58817efbfe72bc79fcbd33012f	k__Bacteria; p__Firmicutes; c__Clostridia; o__Clostridiales; f__Ruminococcaceae; g__Faecalibacterium; s__prausnitzii	0.99972
482bc139fac83b94f2f263d99d1ea22f	k__Bacteria; p__Firmicutes; c__Clostridia; o__Clostridiales; f__; g__; s__	0.994303
fe052be107f32ec77df8c2db8b20a60b	k__Bacteria; p__Proteobacteria; c__Gammaproteobacteria; o__Pasteurellales; f__Pasteurellaceae; g__Actinobacillus; s__	0.966354
98ccab35e0263e124e00d273bf7d3b94	k__Bacteria; p__Bacteroidetes; c__Bacteroidia; o__Bacteroidales; f__Prevotellaceae; g__Prevotella; s__	0.999891
0be3a1c0e972315a805f5675149d756a	k__Bacteria; p__Firmicutes; c__Clostridia; o__Clostridiales; f__Lachnospiraceae	0.998659
2ea880455853d0fda53e9b4b49e54330	k__Bacteria; p__Firmicutes; c__Clostridia; o__Clostridiales; f__; g__; s__	0.852951
0c826f4717a6881dd25845dfdc9d2c22	k__Bacteria; p__Proteobacteria; c__Betaproteobacteria; o__Burkholderiales; f__Comamonadaceae; g__Comamonas; s__	0.9833
a03dd94a84712d629f7c36b3fb15b451	k__Bacteria; p__Firmicutes; c__Clostridia; o__Clostridiales; f__Veillonellaceae; g__Megamonas; s__	1
9fef82f5b13d8ea1ea49d447dfa9df5a	k__Bacteria; p__Firmicutes; c__Clostridia; o__Clostridiales; f__Ruminococcaceae	0.999926
9f744774901087a72b84b119f5db931e	k__Bacteria; p__Firmicutes; c__Clostridia; o__Clostridiales; f__Ruminococcaceae; g__Gemmiger; s__formicilis	0.885843
71a9f26c55c75acc46b52fdd00930ada	k__Bacteria; p__Firmicutes; c__Clostridia; o__Clostridiales; f__Veillonellaceae; g__Dialister; s__	1
1c7f913bc073a9a01b31a0d193aa49d6	k__Bacteria; p__Firmicutes; c__Clostridia; o__Clostridiales; f__Peptostreptococcaceae; g__; s__	0.806336
c2d0790d3921472d432cb452b048810c	k__Bacteria; p__Bacteroidetes; c__Bacteroidia; o__Bacteroidales; f__[Barnesiellaceae]; g__; s__	0.947822
86fb916667f6b83d833fbfb7d20c7fc3	k__Bacteria; p__Firmicutes; c__Clostridia; o__Clostridiales; f__Lachnospiraceae; g__Coprococcus; s__	0.997261
b978bdcc8fb43898c352c1fd0d7e04e0	k__Bacteria	0.934857
e09e0e630cf668736962b2a83a307a47	k__Bacteria; p__Firmicutes; c__Clostridia; o__Clostridiales; f__Ruminococcaceae	0.999884
8302230fee8b0e524dc372e6e97211e1	k__Bacteria; p__Firmicutes; c__Clostridia; o__Clostridiales; f__Ruminococcaceae; g__Anaerotruncus; s__	1
8058e000dcf2a64439c4cec79ad27192	k__Bacteria; p__Firmicutes; c__Clostridia; o__Clostridiales; f__Lachnospiraceae; g__; s__	0.990482
c8b5db724e5210f005b094cdde1dff8c	k__Bacteria; p__Firmicutes; c__Erysipelotrichi; o__Erysipelotrichales; f__Erysipelotrichaceae; g__cc_115; s__	0.845677
82672039b3e90377b8365e77540891ea	k__Bacteria; p__Firmicutes; c__Clostridia; o__Clostridiales; f__Veillonellaceae; g__Phascolarctobacterium; s__	1
23a91653f3232f8af301ec47205d8a85	k__Bacteria; p__Firmicutes; c__Clostridia; o__Clostridiales; f__Ruminococcaceae; g__Faecalibacterium; s__prausnitzii	0.999339
81b5bc7a0049f86631667ba4525d056b	k__Bacteria; p__Firmicutes; c__Bacilli; o__Lactobacillales; f__Lactobacillaceae; g__Lactobacillus	0.999998
1309bdba23c793c6660eb2f26e96717b	k__Bacteria; p__Bacteroidetes; c__Bacteroidia; o__Bacteroidales; f__[Odoribacteraceae]; g__Butyricimonas; s__	1
49783ff129722caf2054a5f4414a5fff	k__Bacteria; p__Firmicutes; c__Clostridia; o__Clostridiales; f__Clostridiaceae; g__Clostridium; s__	0.709527
1de0a6c2fa8cedb3fb7fd0376770b111	k__Bacteria; p__Firmicutes; c__Clostridia; o__Clostridiales; f__Lachnospiraceae; g__; s__	0.949238
afcb95f23523fd9671860140966a194f	k__Bacteria; p__Firmicutes; c__Clostridia; o__Clostridiales; f__Veillonellaceae; g__Megasphaera; s__	1
3184f782339d2216f2c49a5e0e66121f	k__Bacteria; p__Proteobacteria; c__Gammaproteobacteria; o__Enterobacteriales; f__Enterobacteriaceae	1
6117f895c8781e3e8f4aa95a239283b8	k__Bacteria; p__Tenericutes; c__Mollicutes; o__RF39; f__; g__; s__	1
792668feb3718dbab81a6f90cdfe60bb	k__Bacteria; p__Firmicutes; c__Bacilli; o__Turicibacterales; f__Turicibacteraceae; g__Turicibacter; s__	1
c06bc9d90cc3894a891bcf125cef12d5	k__Bacteria; p__Bacteroidetes; c__Bacteroidia; o__Bacteroidales; f__[Odoribacteraceae]; g__Butyricimonas; s__	1
8d18dbc475f001d1ee29c61cd69d6be3	k__Bacteria; p__Bacteroidetes; c__Bacteroidia; o__Bacteroidales; f__Prevotellaceae; g__Prevotella; s__	0.999943
00e88286fe30c66db6a2fd3a3cd3ead5	k__Bacteria; p__Bacteroidetes; c__Bacteroidia; o__Bacteroidales; f__Prevotellaceae; g__Prevotella; s__copri	0.999959
9a911b4bf825775544b0e1888ef9255a	k__Bacteria; p__Actinobacteria; c__Coriobacteriia; o__Coriobacteriales; f__Coriobacteriaceae; g__Collinsella; s__aerofaciens	0.98681
6dbcd1c6c35b6761e04199aece095ff5	k__Bacteria; p__Proteobacteria; c__Betaproteobacteria; o__Burkholderiales; f__Alcaligenaceae; g__Sutterella; s__	0.999682
e9f0e15ea520e72e631d8e6eb4ed5d6c	k__Bacteria; p__Proteobacteria; c__Gammaproteobacteria; o__Pasteurellales; f__Pasteurellaceae; g__Haemophilus; s__parainfluenzae	0.945602
ec6217114f67aa1eb6197a466525277e	k__Bacteria; p__Firmicutes; c__Clostridia; o__Clostridiales; f__Ruminococcaceae; g__Ruminococcus; s__	0.991717
a9067baa701e8f7b861768697d216f4a	k__Bacteria	0.875068
872a612ac1fde85cddb60c6f55f3f5b2	k__Bacteria	0.921472
5551bc1dae1ba68fc4de209d1a7f3392	k__Bacteria; p__Firmicutes; c__Clostridia; o__Clostridiales; f__Veillonellaceae; g__Mitsuokella; s__	0.995968
19721df09cc793c935c386986f5426ce	k__Bacteria	0.91774
4fd15b4b5990f1497dde5595566127d5	k__Bacteria; p__Bacteroidetes; c__Bacteroidia; o__Bacteroidales; f__Rikenellaceae; g__; s__	0.994676
82aeb2674c4ee1359a1ae51302adf982	k__Bacteria; p__Firmicutes; c__Clostridia; o__Clostridiales; f__Lachnospiraceae; g__Clostridium; s__lavalense	0.998063
0104aabb5c4e35cc5316921d03a3bd5d	k__Bacteria; p__Firmicutes; c__Clostridia; o__Clostridiales; f__Ruminococcaceae; g__; s__	0.755816
de41606aece91bbbed4bd44e797bc71e	k__Bacteria; p__Firmicutes; c__Clostridia; o__Clostridiales; f__Ruminococcaceae; g__; s__	0.998321
4ea5c207abc40eb8bb84c29b2e696bfc	k__Bacteria; p__Proteobacteria; c__Gammaproteobacteria; o__Enterobacteriales; f__Enterobacteriaceae	1
e3920994713d04e9665b3a7563fedd76	k__Bacteria; p__Firmicutes; c__Clostridia; o__Clostridiales; f__Clostridiaceae; g__Clostridium; s__	0.989145
77742f731c72617e1bfb424e84018d74	k__Bacteria; p__Firmicutes; c__Clostridia; o__Clostridiales; f__Ruminococcaceae; g__Faecalibacterium; s__prausnitzii	0.999442
493dc84ed9edc69621fa3874f024b429	k__Bacteria; p__Firmicutes; c__Clostridia; o__Clostridiales; f__Lachnospiraceae; g__Coprococcus; s__eutactus	0.999996
42e6540b0fcbad664a706965c0ec59a5	k__Bacteria; p__Firmicutes; c__Clostridia; o__Clostridiales; f__Ruminococcaceae; g__Faecalibacterium; s__prausnitzii	0.999119
577ee279fd255fd4b05adfb37996f177	k__Bacteria; p__Firmicutes; c__Clostridia; o__Clostridiales; f__[Mogibacteriaceae]; g__; s__	0.999999
bcd5648fbac31eeb3f41b953455a3d0f	k__Bacteria; p__Firmicutes; c__Clostridia; o__Clostridiales; f__; g__; s__	0.993178
2168dccf99c0d45fbcc4eab4367a2efa	k__Bacteria; p__Firmicutes; c__Bacilli; o__Lactobacillales; f__Lactobacillaceae; g__Lactobacillus; s__	0.947647
20aa5a6584bd75f677f64ebd36dff1e2	k__Bacteria; p__Firmicutes; c__Clostridia; o__Clostridiales; f__Lachnospiraceae; g__Dorea; s__longicatena	0.832815
29b4e82e89d782ba6f30da90d3df90ef	k__Bacteria; p__Firmicutes; c__Clostridia; o__Clostridiales; f__Ruminococcaceae; g__Anaerotruncus; s__	0.999082
da20bf2e57d89ce14db386b91f11bc20	k__Bacteria; p__Firmicutes; c__Erysipelotrichi; o__Erysipelotrichales; f__Erysipelotrichaceae; g__[Eubacterium]; s__biforme	1
8b57be8f5753d7bf4f94fbf3a61e96c6	k__Bacteria; p__Firmicutes; c__Clostridia; o__Clostridiales; f__Ruminococcaceae; g__Oscillospira; s__	0.999917
97a999d1238cb20300a7f3792a9400de	k__Bacteria; p__Firmicutes; c__Clostridia; o__Clostridiales; f__Ruminococcaceae; g__Faecalibacterium; s__prausnitzii	0.999311
aa5c26aff0134ec23744e6f8d17542c6	k__Bacteria; p__Proteobacteria; c__Gammaproteobacteria; o__Pasteurellales; f__Pasteurellaceae; g__Haemophilus; s__parainfluenzae	0.999598
24ed5b69ae801a150aa7ed3aca5e726b	k__Bacteria; p__Firmicutes; c__Clostridia; o__Clostridiales; f__Lachnospiraceae; g__Coprococcus; s__	0.862839
644963baadd731f85be4eeffc4a733c1	k__Bacteria; p__Firmicutes; c__Clostridia; o__Clostridiales; f__Lachnospiraceae; g__Blautia; s__	0.999974
70dd16efe07a8c6cc9a091bc05976e3f	k__Bacteria; p__Firmicutes; c__Clostridia; o__Clostridiales; f__[Mogibacteriaceae]; g__; s__	0.98047
c88fd20740f95c030626c6396c0aa48f	k__Bacteria; p__Proteobacteria; c__Betaproteobacteria; o__Burkholderiales; f__Alcaligenaceae; g__Sutterella; s__	1
d21385f158525246156144c1df740c6d	k__Bacteria; p__Firmicutes; c__Bacilli; o__Bacillales; f__[Exiguobacteraceae]; g__Exiguobacterium; s__	0.999673
e810df0e54113fdc8b81888bf0a1606c	k__Bacteria; p__Firmicutes; c__Clostridia; o__Clostridiales; f__Clostridiaceae; g__Clostridium; s__perfringens	0.999958
eff048d6f4719b1c26ff557a24d1d47f	k__Bacteria; p__Bacteroidetes; c__Bacteroidia; o__Bacteroidales; f__Bacteroidaceae; g__Bacteroides; s__eggerthii	0.999997
70dbf15fe8afd45d6b68953280599df1	k__Bacteria; p__Proteobacteria; c__Betaproteobacteria; o__Burkholderiales; f__Alcaligenaceae; g__Sutterella; s__	1
c86734d471debb70f4037af112fae09c	k__Bacteria; p__Tenericutes; c__Mollicutes; o__; f__; g__; s__	0.997097
a8c49fa4785c4d8f6718f08fea91cc5a	k__Bacteria; p__Firmicutes; c__Clostridia; o__Clostridiales; f__Clostridiaceae	1
2d974a97ef096691d4d38e5976257b71	k__Bacteria; p__Firmicutes; c__Clostridia; o__Clostridiales	0.998493
43aeacb1d504c1c61014a5cb0f4d46ba	k__Bacteria; p__Firmicutes; c__Clostridia; o__Clostridiales; f__Lachnospiraceae; g__Lachnospira; s__	0.999997
3f010335104c0ca5c2b975562ff5d47d	k__Bacteria; p__Firmicutes; c__Clostridia; o__Clostridiales; f__Lachnospiraceae; g__Coprococcus; s__	0.826516
2505f62a79c1336f166c5124f4603d15	k__Bacteria; p__Actinobacteria; c__Coriobacteriia; o__Coriobacteriales; f__Coriobacteriaceae; g__Adlercreutzia; s__	0.999992
f072980a59aa126cc73267469347c8ed	k__Bacteria; p__Proteobacteria; c__Gammaproteobacteria; o__Pasteurellales; f__Pasteurellaceae; g__Haemophilus; s__parainfluenzae	0.999735
3230efe96b0668a483fd3e55648b865a	k__Bacteria; p__Firmicutes; c__Clostridia; o__Clostridiales; f__Ruminococcaceae; g__Gemmiger; s__formicilis	0.887297
c1e5a322ba3dfc187f55b967183ff3c3	k__Bacteria; p__Firmicutes; c__Bacilli; o__Lactobacillales; f__Lactobacillaceae; g__Lactobacillus; s__delbrueckii	0.999884
e746c08bfd4cdccae9fd712de81b49e6	k__Bacteria; p__Actinobacteria; c__Actinobacteria; o__Actinomycetales; f__Micrococcaceae; g__Rothia; s__mucilaginosa	0.998865
46a717b6f7e71e898f6cc2ccfd6294fa	k__Bacteria; p__Firmicutes; c__Bacilli; o__Lactobacillales; f__Enterococcaceae; g__Enterococcus; s__	0.966359
eab1aff262df2a8726cb2588eab4ad2c	k__Bacteria; p__Bacteroidetes; c__Bacteroidia; o__Bacteroidales; f__[Paraprevotellaceae]; g__[Prevotella]; s__	1
b8218e35eb8860c4578284a25340c030	k__Bacteria; p__Firmicutes; c__Clostridia; o__Clostridiales; f__Peptostreptococcaceae; g__; s__	0.771054
0a506c9e83c021ba5d050441504f9ca3	k__Bacteria; p__Bacteroidetes; c__Bacteroidia; o__Bacteroidales; f__Prevotellaceae; g__Prevotella; s__stercorea	0.999995
fa490435df3ae4433bc4d8cfe9b19ea2	k__Bacteria; p__Verrucomicrobia; c__Opitutae; o__[Cerasicoccales]; f__[Cerasicoccaceae]; g__; s__	0.999999
3cef7a3b534d16309a77fd219e1f1b86	k__Bacteria; p__Firmicutes; c__Clostridia; o__Clostridiales; f__Ruminococcaceae; g__; s__	0.989228
3b63189787bf3eb6f52adeec3994072d	k__Bacteria; p__Firmicutes; c__Erysipelotrichi; o__Erysipelotrichales; f__Erysipelotrichaceae; g__Catenibacterium; s__	0.999981
9f9320449cb0243f72c46d5481fb25ec	k__Bacteria; p__Firmicutes; c__Clostridia; o__Clostridiales; f__Ruminococcaceae; g__Ruminococcus; s__	0.999997
e3f15a31d00f35643d35f2ad9a7a615c	k__Bacteria; p__Firmicutes; c__Clostridia; o__Clostridiales; f__Lachnospiraceae; g__; s__	0.922097
e22d207e6c6bd2550f06a8f654c8af61	k__Bacteria; p__Actinobacteria; c__Coriobacteriia; o__Coriobacteriales; f__Coriobacteriaceae; g__Collinsella; s__stercoris	0.999993
975b7997aa4d47b3cb720b34eb16621d	k__Bacteria; p__Firmicutes; c__Clostridia; o__Clostridiales; f__; g__; s__	0.999377
1871772af86f17e8d2f80f49154dd262	k__Bacteria; p__Firmicutes; c__Clostridia; o__Clostridiales; f__Ruminococcaceae; g__Oscillospira; s__	0.999856
ee2e801e2b251285fe01020639fe0d58	k__Bacteria; p__Firmicutes; c__Clostridia; o__Clostridiales; f__Ruminococcaceae; g__Oscillospira; s__	0.999865
441a83d91625ca59579668cb1ef02463	k__Bacteria; p__Firmicutes; c__Clostridia; o__Clostridiales; f__Ruminococcaceae; g__; s__	0.879612
236b1bb51c452ef9b905abf791bf5470	k__Bacteria; p__Firmicutes; c__Clostridia; o__Clostridiales; f__Lachnospiraceae; g__Pseudobutyrivibrio; s__	0.776298
2a54440955e7df805d942a3d1f39af11	k__Bacteria; p__Firmicutes; c__Clostridia; o__Clostridiales; f__Ruminococcaceae	0.998353
bba7d9c4a18d725016d010b99bf96942	k__Bacteria; p__Proteobacteria; c__Deltaproteobacteria; o__Desulfovibrionales; f__Desulfovibrionaceae; g__Desulfovibrio; s__	0.999471
ce79ae90db750c919916f0ed5deb225b	k__Bacteria; p__Firmicutes; c__Clostridia; o__Clostridiales; f__; g__; s__	0.99993
2fb3cdea07a268525673f83486997cfa	k__Bacteria; p__Bacteroidetes; c__Bacteroidia; o__Bacteroidales; f__Prevotellaceae; g__Prevotella; s__	0.99998
df21258ca93895a580f1fb6f6eb20e56	k__Bacteria; p__Bacteroidetes; c__Bacteroidia; o__Bacteroidales; f__Porphyromonadaceae; g__Parabacteroides; s__	1
33a2c0bcbc9b5475663be3ff6673f594	k__Bacteria; p__Bacteroidetes; c__Bacteroidia; o__Bacteroidales; f__[Barnesiellaceae]; g__; s__	0.980634
b839615abb050e69b403d42106d1c17e	k__Bacteria; p__Firmicutes; c__Erysipelotrichi; o__Erysipelotrichales; f__Erysipelotrichaceae; g__Catenibacterium; s__	0.999984
71a7ec4cd239fd9565831f30af72734c	k__Bacteria; p__Firmicutes; c__Clostridia; o__Clostridiales; f__Veillonellaceae; g__Megasphaera; s__	1
0b8e52a02abdd59cfd35377d83119e48	k__Bacteria; p__Firmicutes; c__Clostridia; o__Clostridiales; f__Lachnospiraceae; g__Roseburia; s__	0.993478
ce0dc419a03e0415abfedc76c9ffad99	k__Bacteria; p__Firmicutes; c__Clostridia; o__Clostridiales; f__Ruminococcaceae; g__Faecalibacterium; s__prausnitzii	0.999053
d263a3dad1d8b9e5a12695c047ded575	k__Bacteria; p__Firmicutes; c__Clostridia; o__Clostridiales; f__; g__; s__	0.918832
f8213466217e8e244d0f4e4a9cdf1745	Unassigned	0.813523
8539f6ea0b972a3652250fa6e5bb28ca	k__Bacteria; p__Bacteroidetes; c__Bacteroidia; o__Bacteroidales; f__[Odoribacteraceae]; g__Butyricimonas; s__	1
0756b440462ff776b5ef93e02bf5ea15	k__Bacteria; p__Bacteroidetes; c__Bacteroidia; o__Bacteroidales; f__Prevotellaceae; g__Prevotella; s__stercorea	0.999943
ef03fe54d220913456d6c91117a291b2	k__Bacteria; p__Actinobacteria; c__Coriobacteriia; o__Coriobacteriales; f__Coriobacteriaceae; g__Collinsella; s__	0.981543
5559185b10518f2658610abc9bb848e6	k__Bacteria; p__Bacteroidetes; c__Bacteroidia; o__Bacteroidales; f__Bacteroidaceae; g__Bacteroides; s__ovatus	0.973761
b3601ef7290c9596bb4dc37a5a2b07b7	k__Bacteria; p__Firmicutes; c__Clostridia; o__Clostridiales; f__Ruminococcaceae; g__; s__	0.971404
a765cf00aff4fefa7d84ad48e5ca1434	k__Bacteria; p__Firmicutes; c__Clostridia; o__Clostridiales; f__; g__; s__	0.882153
fa11c21e250b661a79c0d1e7c199d1a2	k__Bacteria; p__Firmicutes; c__Clostridia; o__Clostridiales; f__Lachnospiraceae; g__; s__	0.965136
41b12ca422a5ff86fa84e94788141340	k__Bacteria; p__Firmicutes; c__Clostridia; o__Clostridiales; f__; g__; s__	0.794689
6d358dde06d46e97b5d05035810f5ac2	k__Bacteria; p__Bacteroidetes; c__Bacteroidia; o__Bacteroidales; f__Bacteroidaceae; g__Bacteroides; s__ovatus	0.7672
a73a0a0b0ea030ac08ccd05a0ed1b5cc	k__Bacteria; p__Firmicutes; c__Clostridia; o__Clostridiales; f__Ruminococcaceae; g__Faecalibacterium; s__prausnitzii	0.997877
c54459b75cbf1c30095c41064a453a4a	k__Bacteria; p__Firmicutes; c__Clostridia; o__Clostridiales; f__Lachnospiraceae; g__Coprococcus; s__catus	0.999709
dc843c4b5e4ff4a0633350a51e600af9	k__Bacteria; p__Firmicutes; c__Clostridia; o__Clostridiales; f__Ruminococcaceae; g__Butyricicoccus; s__pullicaecorum	1
29a27744341f2934c2d9b700083ef781	k__Bacteria	0.99003
d18c7862d1dcf5c2fe7c42aa5973a859	k__Bacteria; p__Firmicutes; c__Clostridia; o__Clostridiales; f__Lachnospiraceae; g__Coprococcus; s__	0.997541
3f3c6b34be7838ee7dfff5148cdaa8c4	k__Bacteria; p__Firmicutes; c__Clostridia; o__Clostridiales; f__Lachnospiraceae; g__Roseburia; s__	0.99442
fd28bd0b8bc5918f6689867c3ddd4f7a	k__Bacteria; p__Firmicutes; c__Bacilli; o__Lactobacillales; f__Carnobacteriaceae; g__Granulicatella; s__	0.957937
1c5c0113c46e8f92c19caa6bcd6ae5fb	k__Bacteria; p__Firmicutes; c__Bacilli; o__Bacillales; f__Bacillaceae; g__Bacillus; s__horneckiae	0.931029
efe69e379ca22780959c5f163199e788	k__Bacteria; p__Bacteroidetes; c__Bacteroidia; o__Bacteroidales; f__Prevotellaceae; g__Prevotella; s__stercorea	0.99993
fa4564d77c2071b65de4fc0e461cc7d4	k__Bacteria; p__Bacteroidetes; c__Bacteroidia; o__Bacteroidales; f__[Paraprevotellaceae]; g__[Prevotella]; s__	1
8694b2322905bd909f1aa86c15872665	k__Bacteria; p__Firmicutes; c__Clostridia; o__Clostridiales; f__Lachnospiraceae; g__; s__	0.975943
a6c42dc79453763fe4b3af5638ec7c64	k__Bacteria; p__Firmicutes; c__Clostridia; o__Clostridiales; f__Lachnospiraceae; g__[Ruminococcus]; s__	0.999356
7010cc52abae9eaf52024b4db8e2f2fc	k__Bacteria; p__Tenericutes; c__Mollicutes; o__RF39; f__; g__; s__	1
fa6388bab4c965205f3607258944fdcc	k__Bacteria; p__Bacteroidetes; c__Bacteroidia; o__Bacteroidales; f__[Paraprevotellaceae]; g__[Prevotella]; s__	1
fda375b0032feb380d66f03245c248cc	k__Bacteria; p__Bacteroidetes; c__Bacteroidia; o__Bacteroidales; f__Prevotellaceae; g__Prevotella; s__stercorea	0.999966
1b0817430cf7a06b1fb280486a9655b9	k__Bacteria; p__Firmicutes; c__Clostridia; o__Clostridiales; f__Lachnospiraceae; g__Oribacterium; s__	0.996858
6743d2104c6949c49e00a0bf42a00065	k__Bacteria; p__Firmicutes; c__Clostridia; o__Clostridiales; f__Ruminococcaceae; g__Ruminococcus; s__	0.99548
82e2c96911c810df7149ead9346d0091	k__Bacteria; p__Actinobacteria; c__Coriobacteriia; o__Coriobacteriales; f__Coriobacteriaceae; g__Eggerthella; s__lenta	0.999884
0235ad758fab12d9f55a498300573859	k__Bacteria	0.922994
aab646a20c1aae3b8bad3cebf5f73842	k__Bacteria; p__Firmicutes; c__Clostridia; o__Clostridiales; f__Ruminococcaceae; g__; s__	0.995203
9952892bd3da030a3dfebe139363a373	k__Bacteria; p__Bacteroidetes; c__Bacteroidia; o__Bacteroidales; f__Prevotellaceae; g__Prevotella; s__	0.999423
bb56de4f64760291a400701bc050a4f4	k__Bacteria; p__Firmicutes; c__Clostridia; o__Clostridiales; f__Veillonellaceae; g__Acidaminococcus; s__	1
3ffc2c7ad40abf4c27bc16960cca1017	k__Bacteria; p__Bacteroidetes; c__Bacteroidia; o__Bacteroidales; f__Prevotellaceae; g__Prevotella; s__stercorea	0.999992
51d1d0492f11f9845373a2c7f50afa77	k__Bacteria	0.929183
ea1a64db91a8521a9e5b3daff38f46e7	k__Bacteria	0.932191
3692813ec414601d068b8cbdf426f75b	k__Bacteria; p__Actinobacteria; c__Actinobacteria; o__Bifidobacteriales; f__Bifidobacteriaceae; g__Scardovia; s__	1
f7360d743e14e8cf172edfe6b47b5581	k__Bacteria; p__Firmicutes; c__Clostridia; o__Clostridiales; f__Ruminococcaceae	0.99964
96c6cf62e9b28198ea5186eb938d2604	k__Bacteria; p__Firmicutes; c__Clostridia; o__Clostridiales; f__Veillonellaceae; g__Dialister; s__	1
00cc4ccfd7ab8a546e7a940e2a92b8df	k__Bacteria; p__Firmicutes; c__Clostridia; o__Clostridiales; f__Ruminococcaceae; g__Oscillospira; s__	0.999942
a0520aec2f1bc288002d884d2b6d49d8	k__Bacteria; p__Firmicutes; c__Clostridia; o__Clostridiales; f__Lachnospiraceae; g__Roseburia; s__faecis	0.70179
da2cd4297970ec223fba3c220cb49c20	k__Bacteria; p__Proteobacteria; c__Gammaproteobacteria; o__Enterobacteriales; f__Enterobacteriaceae	1
b3288359571f940c99b1074ad0e895b0	k__Bacteria; p__Firmicutes; c__Clostridia; o__Clostridiales; f__; g__; s__	0.943523
fffb201b6d7f92b0270dcc2b07e880c8	k__Bacteria; p__Firmicutes; c__Clostridia; o__Clostridiales; f__Eubacteriaceae; g__Pseudoramibacter_Eubacterium; s__	1
52c551f01d081ff06127b561ca8ac43b	k__Bacteria; p__Actinobacteria; c__Coriobacteriia; o__Coriobacteriales; f__Coriobacteriaceae; g__; s__	0.999427
11d22c712c5b6c4a2d3e5f726e7ab6a0	k__Bacteria; p__Proteobacteria; c__Gammaproteobacteria; o__Enterobacteriales; f__Enterobacteriaceae; g__Klebsiella; s__	0.751449
6125c085101bf5900d335f6a77bc4167	k__Bacteria; p__Firmicutes; c__Clostridia; o__Clostridiales; f__Lachnospiraceae; g__; s__	0.965703
d22e9b23ba33f667fca80c3daee7ff80	k__Bacteria; p__Firmicutes; c__Clostridia; o__Clostridiales; f__Veillonellaceae; g__Dialister; s__	1
c27e1ca7ee376f281169bdf86099de02	k__Bacteria; p__Bacteroidetes; c__Bacteroidia; o__Bacteroidales; f__Bacteroidaceae; g__Bacteroides; s__	0.996834
25653f47af410354525df3228938be11	k__Bacteria; p__Proteobacteria; c__Gammaproteobacteria; o__Enterobacteriales; f__Enterobacteriaceae; g__Citrobacter; s__	0.907193
30c0d626dc086eaa371b55e991f42333	k__Bacteria; p__Firmicutes; c__Bacilli; o__Lactobacillales; f__Leuconostocaceae; g__Weissella; s__paramesenteroides	0.900358
705f1d45ea732a959829a240575c5f05	k__Bacteria; p__Firmicutes; c__Clostridia; o__Clostridiales; f__Veillonellaceae; g__Dialister; s__	1
9f6ab428c2af6f9e0b09e6af4f773393	k__Bacteria; p__Bacteroidetes; c__Bacteroidia; o__Bacteroidales; f__[Barnesiellaceae]; g__; s__	0.723838
e5186e08aaf24134ac53f312f30d0b5e	k__Bacteria	0.938079
c02bbf35ba51a22d264a7500f1745c75	k__Bacteria	0.925697
b21f1d05f803abeaaefd9378c10a4d2d	k__Bacteria; p__Bacteroidetes; c__Bacteroidia; o__Bacteroidales; f__Bacteroidaceae; g__Bacteroides; s__	0.987147
a55886ec60730597cd28d82fb3a18954	k__Bacteria; p__Firmicutes; c__Clostridia; o__Clostridiales; f__Lachnospiraceae	0.991004
b781148f304447d86a440c7fbc462720	k__Bacteria; p__Proteobacteria; c__Gammaproteobacteria; o__Pasteurellales; f__Pasteurellaceae; g__Haemophilus; s__parainfluenzae	0.9998
337239087c7a43a808cc25ff6ccfcabb	k__Bacteria; p__Firmicutes; c__Clostridia; o__Clostridiales; f__Lachnospiraceae; g__Blautia; s__	0.985346
251d296666ae0bddd064492e944d332f	k__Bacteria; p__Firmicutes; c__Clostridia; o__Clostridiales; f__Lachnospiraceae; g__Blautia; s__producta	0.994468
f9f8f01186cd4611b06993fbcef9c9bf	k__Bacteria; p__Firmicutes; c__Clostridia; o__Clostridiales; f__[Mogibacteriaceae]; g__; s__	0.999994
77e045750a35d3f9314ec5449af06d5c	k__Bacteria; p__Firmicutes; c__Clostridia; o__Clostridiales; f__Lachnospiraceae; g__[Ruminococcus]; s__gnavus	0.998993
6227f9ced63ab17d7914bf12f3ef68d2	k__Bacteria; p__Bacteroidetes; c__Bacteroidia; o__Bacteroidales; f__Porphyromonadaceae; g__Parabacteroides; s__distasonis	1
9837889d751a3edc5fac8be1cbb08b29	k__Bacteria; p__Proteobacteria; c__Gammaproteobacteria; o__Pseudomonadales; f__Moraxellaceae; g__Acinetobacter; s__	0.910959
238e0410e73f47b1de10ee7591c45d4a	k__Bacteria; p__Bacteroidetes; c__Bacteroidia; o__Bacteroidales; f__S24-7; g__; s__	1
9606e36cd9bfa288504069872f781183	k__Bacteria; p__Firmicutes; c__Clostridia; o__Clostridiales; f__Ruminococcaceae; g__Faecalibacterium; s__prausnitzii	0.999101
f6d72e6cb5d99664fb48d142d82420df	k__Bacteria; p__Firmicutes; c__Clostridia; o__Clostridiales; f__Christensenellaceae; g__; s__	0.972811
5caff755f1dae442585b82214ca4039b	k__Bacteria; p__Bacteroidetes; c__Bacteroidia; o__Bacteroidales; f__Prevotellaceae; g__Prevotella; s__stercorea	0.999976
849cb6cc94b4cbc99b3a35345a085e40	k__Bacteria; p__Firmicutes; c__Erysipelotrichi; o__Erysipelotrichales; f__Erysipelotrichaceae; g__Catenibacterium; s__	0.999982
91bc405de5193c438e26f4251b5ddc7d	k__Bacteria; p__Firmicutes; c__Bacilli; o__Lactobacillales; f__Lactobacillaceae; g__Lactobacillus; s__	0.999099
18755587308d54df3f4bd7101dc891c4	k__Bacteria; p__Bacteroidetes; c__Bacteroidia; o__Bacteroidales; f__Porphyromonadaceae; g__Parabacteroides; s__distasonis	1
2fd3b304e3b0c92b1e8973f8ef6b0b66	k__Bacteria; p__Firmicutes; c__Erysipelotrichi; o__Erysipelotrichales; f__Erysipelotrichaceae; g__Catenibacterium; s__	0.999957
76fe98ace4224467f237a1432f71fc36	k__Bacteria; p__Proteobacteria; c__Gammaproteobacteria; o__Enterobacteriales; f__Enterobacteriaceae; g__Serratia; s__marcescens	0.995255
644d7fe97fd53ad40ad05c93e172150a	k__Bacteria	0.950504
25af6fee502c594ba6a3313a9b97e572	k__Bacteria; p__Firmicutes; c__Clostridia; o__Clostridiales; f__Ruminococcaceae; g__; s__	0.844266
1aabc6ca63884ec9fc9ac3470e280eb9	k__Bacteria	0.98262
c9c18d782ecc5b538259939b7957c3d8	k__Bacteria; p__Proteobacteria; c__Gammaproteobacteria; o__Pasteurellales; f__Pasteurellaceae; g__Haemophilus; s__parainfluenzae	0.999187
962bbb44ea96094cc7cf757608b07322	k__Bacteria; p__Bacteroidetes; c__Bacteroidia; o__Bacteroidales; f__Prevotellaceae; g__Prevotella; s__	0.999821
4332fa87b3eb07af527831d9982a40f4	k__Bacteria; p__Proteobacteria; c__Gammaproteobacteria; o__Enterobacteriales; f__Enterobacteriaceae; g__Klebsiella; s__	0.835341
70c65dc3bb5790086c042591f31f8bbe	k__Bacteria; p__Firmicutes; c__Clostridia; o__Clostridiales; f__Lachnospiraceae; g__[Ruminococcus]; s__	0.999428
7a7d88254dddd85f8ced14b25bdbef5c	k__Bacteria; p__Firmicutes; c__Clostridia; o__Clostridiales; f__Lachnospiraceae; g__; s__	0.889015
3cc4fd714f46818394b7c8be2775dea5	k__Bacteria; p__Firmicutes; c__Erysipelotrichi; o__Erysipelotrichales; f__Erysipelotrichaceae; g__[Eubacterium]; s__biforme	1
651c07bd44d4a56c093ae48d91200d61	k__Bacteria; p__Firmicutes; c__Clostridia; o__Clostridiales; f__Lachnospiraceae; g__; s__	0.941201
c008265a2e99b37147ae962ee548850d	k__Bacteria; p__Firmicutes; c__Clostridia; o__Clostridiales; f__Lachnospiraceae; g__; s__	0.992452
f360864823d0421bacdc21de7e63d06d	k__Bacteria; p__Firmicutes; c__Clostridia; o__Clostridiales; f__Lachnospiraceae; g__; s__	0.797223
092748fb6ed6e0ec5d92c0da92cadd28	k__Bacteria; p__Bacteroidetes; c__Bacteroidia; o__Bacteroidales; f__S24-7; g__; s__	1
0cb30f3065602cf096e37967f56a1aa4	k__Bacteria; p__Firmicutes; c__Clostridia; o__Clostridiales; f__Ruminococcaceae; g__Ruminococcus; s__	0.999973
f5752b9785633373a3a6a34c7e1ff41c	k__Bacteria; p__Actinobacteria; c__Actinobacteria; o__Actinomycetales; f__Actinomycetaceae; g__Actinomyces; s__	0.999941
224e85ff3ea61a7b0e22841938bf63c2	k__Bacteria; p__Firmicutes; c__Erysipelotrichi; o__Erysipelotrichales; f__Erysipelotrichaceae; g__; s__	0.851062
5201f70ebf691af6aa084ecd4893bfdc	k__Bacteria; p__Bacteroidetes; c__Bacteroidia; o__Bacteroidales; f__Prevotellaceae; g__Prevotella; s__stercorea	0.999339
90075ffd52da9809898f67b46ab3f9bb	k__Bacteria; p__Bacteroidetes; c__Bacteroidia; o__Bacteroidales; f__Porphyromonadaceae; g__Parabacteroides; s__distasonis	1
1a5780fa94af6d025fe0d8568d249e32	k__Bacteria; p__Proteobacteria; c__Betaproteobacteria; o__Burkholderiales; f__Oxalobacteraceae; g__Oxalobacter; s__formigenes	0.999598
27104af2c97a3e52f692fe57fb63e6ea	k__Bacteria; p__Actinobacteria; c__Coriobacteriia; o__Coriobacteriales; f__Coriobacteriaceae; g__; s__	0.999491
d55012af6c29b40511ef2455119f7adb	k__Bacteria; p__Bacteroidetes; c__Bacteroidia; o__Bacteroidales; f__S24-7; g__; s__	1
81a03808e4ed9a84703f0b7b267a8332	k__Bacteria; p__Firmicutes; c__Clostridia; o__Clostridiales; f__Veillonellaceae; g__Phascolarctobacterium; s__	1
f7f6c8d52d7277d81bb2436f386e14bc	k__Bacteria; p__Bacteroidetes; c__Bacteroidia; o__Bacteroidales; f__Rikenellaceae	0.99996
7f4cd7ce4e38394eb0cb4ca8599054cd	k__Bacteria	0.97974
869c5c8306741b367353854781da7aa9	k__Bacteria; p__Firmicutes; c__Clostridia; o__Clostridiales; f__Ruminococcaceae; g__; s__	0.99884
c2ed29f34e0f850421858bc5ba9f0260	k__Bacteria; p__Tenericutes; c__Mollicutes; o__RF39; f__; g__; s__	1
549a7cd9bbc760e555236430d1ed010e	k__Bacteria; p__Firmicutes; c__Clostridia; o__Clostridiales	0.999995
e9253a5132a0910e79cce80ce5403784	k__Bacteria; p__Firmicutes; c__Clostridia; o__Clostridiales; f__Ruminococcaceae; g__; s__	0.998804
5d71e9dc0510f399cd9aa403ceccebb4	k__Bacteria; p__Firmicutes; c__Clostridia; o__Clostridiales	1
fda19dec6d513caf05bee639df058b7d	k__Bacteria; p__Actinobacteria; c__Actinobacteria; o__Actinomycetales; f__Corynebacteriaceae; g__Corynebacterium; s__	0.996095
00e9177aa9a6fbe17bb420f09fb85820	k__Bacteria; p__Firmicutes; c__Clostridia; o__Clostridiales; f__Lachnospiraceae	0.996755
021e76d0756722079d7e1308913b1f9b	k__Bacteria; p__Bacteroidetes; c__Bacteroidia; o__Bacteroidales; f__[Odoribacteraceae]; g__Odoribacter; s__	1
759879eb061c8d6cdb24188632add116	k__Bacteria; p__Firmicutes; c__Clostridia; o__Clostridiales; f__Lachnospiraceae; g__[Ruminococcus]; s__	0.994944
af80ceac9ac91e5e6e7deb7512361a28	k__Bacteria; p__Proteobacteria; c__Epsilonproteobacteria; o__Campylobacterales; f__Helicobacteraceae	1
a2870ed1b4fada5fbb8c0b4e2a793594	k__Bacteria; p__Bacteroidetes; c__Bacteroidia; o__Bacteroidales; f__Prevotellaceae; g__Prevotella; s__stercorea	0.999952
a8e749c65d3e93973500ea3d6e82e5a4	k__Bacteria; p__Firmicutes; c__Clostridia; o__Clostridiales; f__Ruminococcaceae; g__Faecalibacterium; s__prausnitzii	0.999876
6bfa08fd03570943038da6dc2820942c	k__Bacteria; p__Firmicutes; c__Bacilli; o__Lactobacillales; f__Enterococcaceae; g__Enterococcus; s__	0.917208
88b0824fa2eb0236e4d1ffe09e7bdb24	k__Bacteria; p__Bacteroidetes; c__Bacteroidia; o__Bacteroidales; f__[Paraprevotellaceae]; g__[Prevotella]; s__	1
c719505feb990404a58ab0f36e4937d4	k__Bacteria; p__Firmicutes; c__Clostridia; o__Clostridiales; f__Ruminococcaceae; g__Ruminococcus; s__callidus	1
[truncated: 4,811 more rows]

## Sheet: Supplementary Data 5
id	Population	shannon_entropy
#q2:types	categorical	numeric
BBT09	Bengali	6.05574
BBT31	Bengali	5.16042
BBT30	Bengali	4.26852
BBT28	Bengali	4.81043
BBT13	Bengali	3.45329
BBT12	Bengali	5.56247
BBT10	Bengali	4.17317
BBT16	Bengali	6.44218
BBT17	Bengali	5.64722
BBT22	Bengali	4.58818
BBT23	Bengali	5.29463
BBT26	Bengali	3.26529
BCT01	Chakma	7.01855
BCT10	Chakma	6.37599
BCT11	Chakma	6.26591
BCT12	Chakma	6.7793
BCT13	Chakma	4.98358
BCT14	Chakma	6.61634
BCT15	Chakma	6.07701
BCT02	Chakma	5.7073
BCT03	Chakma	6.70356
BCT04	Chakma	6.14163
BCT05	Chakma	6.04702
BCT06	Chakma	5.55792
BCT07	Chakma	6.24248
BCT08	Chakma	6.1637
BCT09	Chakma	4.60521
BKT01	Khiyan	6.83113
BKT10	Khiyan	6.68494
BKT02	Khiyan	6.74596
BKT03	Khiyan	5.8998
BKT04	Khiyan	7.02829
BKT05	Khiyan	6.59313
BKT06	Khiyan	6.40303
BKT07	Khiyan	5.45274
BKT08	Khiyan	5.47177
BKT09	Khiyan	6.1504
BMT01	Marma	5.34961
BMT02	Marma	5.85445
BMT03	Marma	4.93727
BMT04	Marma	5.41876
BMT05	Marma	6.27705
BMT06	Marma	6.8549
BTT01	Tripura	6.61252
BTT10	Tripura	6.42458
BTT11	Tripura	6.16422
BTT02	Tripura	6.4864
BTT03	Tripura	5.04481
BTT04	Tripura	5.69748
BTT05	Tripura	6.01931
BTT06	Tripura	6.41308
BTT07	Tripura	6.66157
BTT08	Tripura	5.37653
BTT09	Tripura	5.45472

## Sheet: Supplementary Data 6
id	Population	observed_features
#q2:types	categorical	numeric
BBT09	Bengali	196
BBT31	Bengali	121
BBT30	Bengali	121
BBT28	Bengali	127
BBT13	Bengali	173
BBT12	Bengali	172
BBT10	Bengali	107
BBT16	Bengali	272
BBT17	Bengali	257
BBT22	Bengali	173
BBT23	Bengali	203
BBT26	Bengali	183
BCT01	Chakma	374
BCT10	Chakma	276
BCT11	Chakma	296
BCT12	Chakma	309
BCT13	Chakma	177
BCT14	Chakma	305
BCT15	Chakma	224
BCT02	Chakma	265
BCT03	Chakma	340
BCT04	Chakma	285
BCT05	Chakma	312
BCT06	Chakma	252
BCT07	Chakma	236
BCT08	Chakma	244
BCT09	Chakma	204
BKT01	Khiyan	320
BKT10	Khiyan	351
BKT02	Khiyan	288
BKT03	Khiyan	259
BKT04	Khiyan	417
BKT05	Khiyan	367
BKT06	Khiyan	303
BKT07	Khiyan	246
BKT08	Khiyan	185
BKT09	Khiyan	259
BMT01	Marma	196
BMT02	Marma	243
BMT03	Marma	223
BMT04	Marma	203
BMT05	Marma	265
BMT06	Marma	327
BTT01	Tripura	307
BTT10	Tripura	267
BTT11	Tripura	232
BTT02	Tripura	284
BTT03	Tripura	189
BTT04	Tripura	224
BTT05	Tripura	242
BTT06	Tripura	293
BTT07	Tripura	318
BTT08	Tripura	266
BTT09	Tripura	274

## Sheet: Supplementary Data 7
id	Population	faith_pd
#q2:types	categorical	numeric
BBT09	Bengali	20.8278
BBT31	Bengali	16.4608
BBT30	Bengali	14.6953
BBT28	Bengali	12.8171
BBT13	Bengali	25.2159
BBT12	Bengali	14.4879
BBT10	Bengali	11.5065
BBT16	Bengali	38.1686
BBT17	Bengali	73.2599
BBT22	Bengali	44.171
BBT23	Bengali	72.5978
BBT26	Bengali	34.5498
BCT01	Chakma	26.3709
BCT10	Chakma	19.8171
BCT11	Chakma	20.9992
BCT12	Chakma	21.517
BCT13	Chakma	15.6277
BCT14	Chakma	19.7987
BCT15	Chakma	18.9758
BCT02	Chakma	23.2271
BCT03	Chakma	24.3121
BCT04	Chakma	21.4274
BCT05	Chakma	27.7483
BCT06	Chakma	20.9359
BCT07	Chakma	16.9507
BCT08	Chakma	17.3904
BCT09	Chakma	14.0094
BKT01	Khiyan	25.4121
BKT10	Khiyan	29.4942
BKT02	Khiyan	21.3459
BKT03	Khiyan	19.5951
BKT04	Khiyan	31.7151
BKT05	Khiyan	27.1399
BKT06	Khiyan	21.9598
BKT07	Khiyan	18.7147
BKT08	Khiyan	15.2656
BKT09	Khiyan	18.3114
BMT01	Marma	13.975
BMT02	Marma	19.8062
BMT03	Marma	16.5241
BMT04	Marma	15.1175
BMT05	Marma	18.185
BMT06	Marma	23.4225
BTT01	Tripura	22.3926
BTT10	Tripura	18.5605
BTT11	Tripura	17.9597
BTT02	Tripura	20.9644
BTT03	Tripura	16.681
BTT04	Tripura	16.4861
BTT05	Tripura	18.4684
BTT06	Tripura	20.5103
BTT07	Tripura	24.3733
BTT08	Tripura	20.4668
BTT09	Tripura	20.5379

## Sheet: Supplementary Data 8
id	Population	pielou_evenness
#q2:types	categorical	numeric
BBT09	Bengali	0.795269
BBT31	Bengali	0.745848
BBT30	Bengali	0.61694
BBT28	Bengali	0.688317
BBT13	Bengali	0.464488
BBT12	Bengali	0.749026
BBT10	Bengali	0.61903
BBT16	Bengali	0.796563
BBT17	Bengali	0.705406
BBT22	Bengali	0.617137
BBT23	Bengali	0.690724
BBT26	Bengali	0.434463
BCT01	Chakma	0.821182
BCT10	Chakma	0.786332
BCT11	Chakma	0.763256
BCT12	Chakma	0.819601
BCT13	Chakma	0.66736
BCT14	Chakma	0.801722
BCT15	Chakma	0.77837
BCT02	Chakma	0.708995
BCT03	Chakma	0.797151
BCT04	Chakma	0.753129
BCT05	Chakma	0.72984
BCT06	Chakma	0.696719
BCT07	Chakma	0.791927
BCT08	Chakma	0.777191
BCT09	Chakma	0.600229
BKT01	Khiyan	0.820859
BKT10	Khiyan	0.790618
BKT02	Khiyan	0.825707
BKT03	Khiyan	0.735929
BKT04	Khiyan	0.807487
BKT05	Khiyan	0.773875
BKT06	Khiyan	0.776767
BKT07	Khiyan	0.686526
BKT08	Khiyan	0.726529
BKT09	Khiyan	0.767188
BMT01	Marma	0.702537
BMT02	Marma	0.738749
BMT03	Marma	0.63291
BMT04	Marma	0.706917
BMT05	Marma	0.779772
BMT06	Marma	0.820637
BTT01	Tripura	0.800344
BTT10	Tripura	0.797025
BTT11	Tripura	0.784454
BTT02	Tripura	0.795902
BTT03	Tripura	0.667104
BTT04	Tripura	0.729758
BTT05	Tripura	0.760123
BTT06	Tripura	0.782584
BTT07	Tripura	0.801354
BTT08	Tripura	0.667454
BTT09	Tripura	0.673586

## Sheet: Supplementary Data 9
Feature	Feature_Type	Mean_Bengali_Non-Bengali_Diff	Wilcoxon_P	BH_FDR_Adjust_P	Bonferroni_Adjust_P
k__Bacteria_p__Firmicutes_c__Clostridia_o__Clostridiales_f___unknown_g___unknown	Taxa	-0.02003	0	7e-05	8e-05
k__Bacteria_p__Firmicutes_c__Clostridia_o__Clostridiales_f__Lachnospiraceae_g__[Ruminococcus]	Taxa	-0.00889	0	7e-05	0.00013
k__Bacteria_p__Firmicutes_c__Clostridia_o__Clostridiales_f__Lachnospiraceae_g___unknown	Taxa	-0.06719	1e-05	0.00011	0.00034
k__Bacteria_p__Actinobacteria_c__Coriobacteriia_o__Coriobacteriales_f__Coriobacteriaceae_g__Collinsella	Taxa	-0.00654	3e-05	0.00035	0.00142
k__Bacteria_p__Firmicutes_c__Clostridia_o__Clostridiales_f__Ruminococcaceae_g___unknown	Taxa	-0.0554	5e-05	0.00045	0.00224
k__Bacteria_p__Firmicutes_c__Clostridia_o__Clostridiales_f__Lachnospiraceae_g__Blautia	Taxa	-0.00862	0.0002	0.00145	0.00922
k__Bacteria_p__Firmicutes_c__Clostridia_o__Clostridiales_f__Clostridiaceae_g__SMB53	Taxa	-0.00377	0.00023	0.00145	0.01014
k__Bacteria_p__Actinobacteria_c__Coriobacteriia_o__Coriobacteriales_f__Coriobacteriaceae_g__Slackia	Taxa	-0.00139	0.00056	0.00315	0.0252
k__Bacteria_p__Bacteroidetes_c__Bacteroidia_o__Bacteroidales_f__Bacteroidaceae_g__Bacteroides	Taxa	-0.00982	0.00078	0.00357	0.03496
k__Bacteria_p__Firmicutes_c__Clostridia_o__Clostridiales_f__Lachnospiraceae_g__Coprococcus	Taxa	-0.00227	0.00079	0.00357	0.0357
k__Bacteria_p__Bacteroidetes_c__Bacteroidia_o__Bacteroidales_f__Porphyromonadaceae_g__Parabacteroides	Taxa	-0.0042	0.00454	0.01857	0.20428
k__Bacteria_p__Firmicutes_c__Clostridia_o__Clostridiales_f__Lachnospiraceae_g__Dorea	Taxa	-0.00102	0.0092	0.0345	0.41396
k__Bacteria_p__Firmicutes_c__Clostridia_o__Clostridiales_f__Lachnospiraceae_g__Lachnospira	Taxa	-0.00989	0.01758	0.05905	0.79098
k__Bacteria_p__Firmicutes_c__Bacilli_o__Lactobacillales_f__Lactobacillaceae_g__Lactobacillus	Taxa	-0.0076	0.01888	0.05905	0.84949
k__Bacteria_p__Firmicutes_c__Clostridia_o__Clostridiales_f__Clostridiaceae_g___unknown	Taxa	-0.00232	0.01968	0.05905	0.8858
k__Bacteria_p__Firmicutes_c__Clostridia_o__Clostridiales_f__Veillonellaceae_g__Veillonella	Taxa	0.00703	0.07854	0.21035	1
k__Bacteria_p__Proteobacteria_c__Gammaproteobacteria_o__Enterobacteriales_f__Enterobacteriaceae_g___unknown	Taxa	-0.04606	0.07947	0.21035	1
k__Bacteria_p__Actinobacteria_c__Actinobacteria_o__Bifidobacteriales_f__Bifidobacteriaceae_g__Bifidobacterium	Taxa	0.00524	0.08669	0.21672	1
k__Bacteria_p__Proteobacteria_c__Deltaproteobacteria_o__Desulfovibrionales_f__Desulfovibrionaceae_g__Bilophila	Taxa	0.00028	0.11382	0.26121	1
k__Bacteria_p__Firmicutes_c__Clostridia_o__Clostridiales_f__Ruminococcaceae_g__Faecalibacterium	Taxa	-0.00587	0.11609	0.26121	1
k__Bacteria_p__Firmicutes_c__Clostridia_o__Clostridiales_f__Ruminococcaceae_g__Ruminococcus	Taxa	0.03516	0.15258	0.32696	1
k__Bacteria_p__Firmicutes_c__Clostridia_o__Clostridiales_f__Lachnospiraceae_g__Roseburia	Taxa	0.00078	0.17571	0.3594	1
k__Bacteria_p__Proteobacteria_c__Gammaproteobacteria_o__Enterobacteriales_f__Enterobacteriaceae_g__Klebsiella	Taxa	-0.00216	0.18928	0.37034	1
k__Bacteria_p__Bacteroidetes_c__Bacteroidia_o__Bacteroidales_f__[Paraprevotellaceae]_g__[Prevotella]	Taxa	-0.00737	0.19971	0.37446	1
k__Bacteria_p__Bacteroidetes_c__Bacteroidia_o__Bacteroidales_f__Prevotellaceae_g__Prevotella	Taxa	0.10253	0.24983	0.44203	1
k__Bacteria_p__Proteobacteria_c__Gammaproteobacteria_o__Pasteurellales_f__Pasteurellaceae_g__Haemophilus	Taxa	0.00532	0.25539	0.44203	1
k__Bacteria_p__Bacteroidetes_c__Bacteroidia_o__Bacteroidales_f__Rikenellaceae_g___unknown	Taxa	-0.00271	0.35122	0.57271	1
k__Bacteria_p__Firmicutes_c__Clostridia_o__Clostridiales_f__Ruminococcaceae_g__Oscillospira	Taxa	-0.00183	0.35636	0.57271	1
k__Bacteria_p__Firmicutes_c__Bacilli_o__Lactobacillales_f__Leuconostocaceae_g___unknown	Taxa	0.00603	0.37221	0.57757	1
k__Bacteria_p__Firmicutes_c__Clostridia_o__Clostridiales_f__Veillonellaceae_g__Megamonas	Taxa	0.00819	0.39023	0.58535	1
k__Bacteria_p__Firmicutes_c__Clostridia_o__Clostridiales_f__Veillonellaceae_g__Phascolarctobacterium	Taxa	0.00476	0.42276	0.60197	1
k__Bacteria_p__Firmicutes_c__Clostridia_o__Clostridiales_f__Veillonellaceae_g__Dialister	Taxa	-0.0012	0.42807	0.60197	1
k__Bacteria_p__Proteobacteria_c__Betaproteobacteria_o__Burkholderiales_f__Alcaligenaceae_g__Sutterella	Taxa	-0.00136	0.47021	0.63688	1
k__Bacteria_p__Bacteroidetes_c__Bacteroidia_o__Bacteroidales_f___unknown_g___unknown	Taxa	-0.00168	0.48857	0.63688	1
k__Bacteria_p__Proteobacteria_c__Gammaproteobacteria_o__Aeromonadales_f__Succinivibrionaceae_g__Succinivibrio	Taxa	0.05169	0.49535	0.63688	1
k__Bacteria_p__Firmicutes_c__Clostridia_o__Clostridiales_f__Lachnospiraceae_g__Lachnobacterium	Taxa	6e-05	0.65702	0.82128	1
k__Bacteria_p__Firmicutes_c__Erysipelotrichi_o__Erysipelotrichales_f__Erysipelotrichaceae_g__[Eubacterium]	Taxa	0.00077	0.71725	0.85965	1
k__Bacteria_p__Bacteroidetes_c__Bacteroidia_o__Bacteroidales_f__S24-7_g___unknown	Taxa	-0.00252	0.72593	0.85965	1
k__Bacteria_p__Firmicutes_c__Erysipelotrichi_o__Erysipelotrichales_f__Erysipelotrichaceae_g__Catenibacterium	Taxa	0.0029	0.77231	0.89113	1
k__Bacteria_p__Firmicutes_c__Clostridia_o__Clostridiales_f__Veillonellaceae_g__Megasphaera	Taxa	0.06001	0.83469	0.9189	1
k__Bacteria_p__Firmicutes_c__Bacilli_o__Lactobacillales_f__Streptococcaceae_g__Streptococcus	Taxa	0.0492	0.83722	0.9189	1
k__Bacteria_p__Firmicutes_c__Bacilli_o__Lactobacillales_f__Enterococcaceae_g__Enterococcus	Taxa	-7e-05	0.87701	0.93966	1
k__Bacteria_p__Proteobacteria_c__Deltaproteobacteria_o__Desulfovibrionales_f__Desulfovibrionaceae_g__Desulfovibrio	Taxa	-0.00093	0.91441	0.95694	1
k__Bacteria_p__Firmicutes_c__Clostridia_o__Clostridiales_f__Christensenellaceae_g___unknown	Taxa	-0.0017	0.98019	0.98488	1
k__Bacteria_p__Bacteroidetes_c__Bacteroidia_o__Bacteroidales_f__[Paraprevotellaceae]_g___unknown	Taxa	0.00155	0.98488	0.98488	1
k__Bacteria_p__Bacteroidetes_c__Bacteroidia_o__Bacteroidales_f__[Barnesiellaceae]_g___unknown	Taxa	-0.00144	null	null	null
k__Bacteria_p__Bacteroidetes_c__Bacteroidia_o__Bacteroidales_f__[Paraprevotellaceae]_g__Paraprevotella	Taxa	-0.00138	null	null	null
k__Bacteria_p__Firmicutes_c__Clostridia_o__Clostridiales_f__Lachnospiraceae_g__Anaerostipes	Taxa	null	null	null	null
Cellular Processes_Cell motility_Bacterial chemotaxis	Taxa-based Functions	-0.00173	1e-05	0.00045	0.00045
Metabolism_Metabolism of cofactors and vitamins_Folate biosynthesis	Taxa-based Functions	0.0017	2e-05	0.00077	0.00154
Cellular Processes_Cell motility_Bacterial motility proteins	Taxa-based Functions	-0.00406	3e-05	0.00081	0.00244
Metabolism_Lipid metabolism_Glycerophospholipid metabolism	Taxa-based Functions	-0.00067	8e-05	0.00144	0.00578
Cellular Processes_Cell motility_Flagellar assembly	Taxa-based Functions	-0.00151	0.00013	0.00192	0.00959
Environmental Information Processing_Signal transduction_Two-component system	Taxa-based Functions	-0.00221	0.0002	0.0026	0.01558
Unclassified_Cellular processes and signaling_Cell growth	Taxa-based Functions	-0.00412	0.00092	0.00995	0.06963
Metabolism_Amino acid metabolism_Glycine, serine and threonine metabolism	Taxa-based Functions	0.00017	0.00117	0.01109	0.08872
Metabolism_Metabolism of cofactors and vitamins_Nicotinate and nicotinamide metabolism	Taxa-based Functions	0.00054	0.0016	0.01179	0.12141
Genetic Information Processing_Replication and repair_DNA repair and recombination proteins	Taxa-based Functions	0.00218	0.00172	0.01179	0.1311
Genetic Information Processing_Replication and repair_Homologous recombination	Taxa-based Functions	0.00073	0.00186	0.01179	0.14147
Genetic Information Processing_Translation_Transfer RNA biogenesis	Taxa-based Functions	0.00216	0.00186	0.01179	0.14147
Metabolism_Glycan biosynthesis and metabolism_Lipopolysaccharide biosynthesis	Taxa-based Functions	0.00137	0.00216	0.01185	0.16443
Metabolism_Nucleotide metabolism_Purine metabolism	Taxa-based Functions	0.0019	0.00233	0.01185	0.17711
Metabolism_Metabolism of cofactors and vitamins_One carbon pool by folate	Taxa-based Functions	0.0007	0.00251	0.01185	0.19064
Metabolism_Nucleotide metabolism_Pyrimidine metabolism	Taxa-based Functions	0.00171	0.00251	0.01185	0.19064
Metabolism_Glycan biosynthesis and metabolism_Peptidoglycan biosynthesis and degradation proteins	Taxa-based Functions	0.00057	0.0027	0.01185	0.20509
Genetic Information Processing_Transcription_Transcription factors	Taxa-based Functions	-0.0043	0.0029	0.01185	0.22049
Genetic Information Processing_Translation_Ribosome	Taxa-based Functions	0.00642	0.00312	0.01185	0.23691
Metabolism_Energy metabolism_Carbon fixation pathways in prokaryotes	Taxa-based Functions	0.00061	0.00312	0.01185	0.23691
Metabolism_Amino acid metabolism_Amino acid related enzymes	Taxa-based Functions	0.00064	0.00359	0.013	0.27303
Cellular Processes_Transport and catabolism_Exosome	Taxa-based Functions	0.00092	0.00413	0.01365	0.31391
Metabolism_Glycan biosynthesis and metabolism_Lipopolysaccharide biosynthesis proteins	Taxa-based Functions	0.00135	0.00413	0.01365	0.31391
Genetic Information Processing_Translation_Translation factors	Taxa-based Functions	0.00108	0.00619	0.01961	0.47064
Metabolism_Enzyme families_Peptidases	Taxa-based Functions	0.00225	0.00753	0.02288	0.57199
Unclassified_Genetic information processing_Protein folding and associated processing	Taxa-based Functions	0.00052	0.00802	0.0232	0.60976
Metabolism_Amino acid metabolism_Arginine biosynthesis	Taxa-based Functions	-0.00089	0.00855	0.0232	0.64967
Metabolism_Metabolism of cofactors and vitamins_Ubiquinone and other terpenoid-quinone biosynthesis	Taxa-based Functions	0.00125	0.00855	0.0232	0.64967
Environmental Information Processing_Membrane transport_Transporters	Taxa-based Functions	-0.0102	0.01393	0.03652	1
Metabolism_Metabolism of cofactors and vitamins_Riboflavin metabolism	Taxa-based Functions	0.00049	0.01567	0.03942	1
Unclassified_Cellular processes and signaling_Inorganic ion transport and metabolism	Taxa-based Functions	-0.00062	0.0166	0.03942	1
Unclassified_Cellular processes and signaling_Membrane and intracellular structural molecules	Taxa-based Functions	0.00125	0.0166	0.03942	1
Genetic Information Processing_Translation_Mitochondrial biogenesis	Taxa-based Functions	0.00075	0.01758	0.04048	1
Genetic Information Processing_Folding, sorting and degradation_Chaperones and folding catalysts	Taxa-based Functions	0.00135	0.02455	0.05487	1
Genetic Information Processing_Translation_Aminoacyl-tRNA biosynthesis	Taxa-based Functions	0.00069	0.02591	0.05615	1
Metabolism_Glycan biosynthesis and metabolism_Peptidoglycan biosynthesis	Taxa-based Functions	0.00048	0.02733	0.05615	1
Metabolism_Metabolism of cofactors and vitamins_Porphyrin and chlorophyll metabolism	Taxa-based Functions	-0.00283	0.02733	0.05615	1
Metabolism_Metabolism of cofactors and vitamins_Pantothenate and CoA biosynthesis	Taxa-based Functions	0.0004	0.03201	0.06402	1
Metabolism_Metabolism of terpenoids and polyketides_Terpenoid backbone biosynthesis	Taxa-based Functions	0.00079	0.03549	0.06915	1
Metabolism_Amino acid metabolism_Histidine metabolism	Taxa-based Functions	-0.00089	0.04556	0.08656	1
Metabolism_Amino acid metabolism_Cysteine and methionine metabolism	Taxa-based Functions	0.0005	0.05265	0.09306	1
Metabolism_Carbohydrate metabolism_Propanoate metabolism	Taxa-based Functions	-0.00041	0.05265	0.09306	1
Unclassified_Genetic information processing_Replication, recombination and repair proteins	Taxa-based Functions	0.00108	0.05265	0.09306	1
Metabolism_Amino acid metabolism_Alanine, aspartate and glutamate metabolism	Taxa-based Functions	0.00042	0.06953	0.11744	1
Unclassified_Cellular processes and signaling_Signal transduction mechanisms	Taxa-based Functions	-0.00045	0.06953	0.11744	1
Environmental Information Processing_Membrane transport_ABC transporters	Taxa-based Functions	-0.00178	0.08302	0.13424	1
Unclassified_Metabolism_Amino acid metabolism	Taxa-based Functions	-0.00039	0.08302	0.13424	1
Metabolism_Carbohydrate metabolism_Glyoxylate and dicarboxylate metabolism	Taxa-based Functions	9e-05	0.08669	0.13726	1
Genetic Information Processing_Translation_Ribosome biogenesis	Taxa-based Functions	0.00154	0.09049	0.14035	1
Metabolism_Energy metabolism_Oxidative phosphorylation	Taxa-based Functions	0.00122	0.09442	0.14351	1
Cellular Processes_Cellular community - prokaryotes_Quorum sensing	Taxa-based Functions	-0.00067	0.09848	0.14675	1
Metabolism_Carbohydrate metabolism_Galactose metabolism	Taxa-based Functions	-0.00064	0.10267	0.15006	1
Unclassified_Metabolism_Energy metabolism	Taxa-based Functions	0.00044	0.12576	0.18033	1
Genetic Information Processing_Replication and repair_DNA replication proteins	Taxa-based Functions	0.00047	0.13081	0.18411	1
Metabolism_Amino acid metabolism_Arginine and proline metabolism	Taxa-based Functions	-0.00016	0.13602	0.18796	1
Environmental Information Processing_Membrane transport_Phosphotransferase system (PTS)	Taxa-based Functions	-0.00048	0.1469	0.19937	1
Metabolism_Carbohydrate metabolism_Pentose and glucuronate interconversions	Taxa-based Functions	-0.00056	0.18343	0.24457	1
Unclassified_Cellular processes and signaling_Transport	Taxa-based Functions	0.00068	0.1901	0.2491	1
Genetic Information Processing_Replication and repair_Chromosome and associated proteins	Taxa-based Functions	0.00094	0.21117	0.27201	1
Unclassified_Poorly characterized_Function unknown	Taxa-based Functions	-0.00034	0.31164	0.39374	1
Metabolism_Amino acid metabolism_Lysine biosynthesis	Taxa-based Functions	-0.00011	0.32121	0.39374	1
Metabolism_Carbohydrate metabolism_Starch and sucrose metabolism	Taxa-based Functions	-0.0003	0.32121	0.39374	1
Environmental Information Processing_Membrane transport_Secretion system	Taxa-based Functions	-0.0014	0.3409	0.41124	1
Environmental Information Processing_Membrane transport_Bacterial secretion system	Taxa-based Functions	0.00013	0.36133	0.42908	1
Metabolism_Carbohydrate metabolism_Amino sugar and nucleotide sugar metabolism	Taxa-based Functions	0.00028	0.39334	0.45294	1
Metabolism_Metabolism of cofactors and vitamins_Thiamine metabolism	Taxa-based Functions	-0.00012	0.39334	0.45294	1
Unclassified_Metabolism_Others	Taxa-based Functions	-0.00058	0.40438	0.45869	1
Metabolism_Carbohydrate metabolism_Pyruvate metabolism	Taxa-based Functions	-0.00028	0.43854	0.49013	1
Metabolism_Amino acid metabolism_Phenylalanine, tyrosine and tryptophan biosynthesis	Taxa-based Functions	-0.00011	0.46218	0.50179	1
Unclassified_Poorly characterized_General function prediction only	Taxa-based Functions	0.00021	0.46218	0.50179	1
Metabolism_Carbohydrate metabolism_Pentose phosphate pathway	Taxa-based Functions	-8e-05	0.4865	0.52076	1
Metabolism_Carbohydrate metabolism_Fructose and mannose metabolism	Taxa-based Functions	-0.00021	0.53709	0.56693	1
Metabolism_Carbohydrate metabolism_Butanoate metabolism	Taxa-based Functions	0.00021	0.59014	0.61439	1
Genetic Information Processing_Transcription_Transcription machinery	Taxa-based Functions	-0.0004	0.73196	0.75174	1
Cellular Processes_Transport and catabolism_Prokaryotic Defense System	Taxa-based Functions	0.00029	0.80677	0.81752	1
Metabolism_Lipid metabolism_Fatty acid biosynthesis	Taxa-based Functions	6e-05	0.96099	0.96099	1

## Sheet: Supplementary Data 10
Pathways	Feature_Type	Mean_Bengali_Non-Bengali_Diff	Wilcoxon_P	BH_FDR_Adjust_P	Bonferroni_Adjust_P
Cellular Processes_Cell motility_Bacterial chemotaxis	Taxa-based Functions	-0.00173	1e-05	0.00045	0.00045
Metabolism_Metabolism of cofactors and vitamins_Folate biosynthesis	Taxa-based Functions	0.0017	2e-05	0.00077	0.00154
Cellular Processes_Cell motility_Bacterial motility proteins	Taxa-based Functions	-0.00406	3e-05	0.00081	0.00244
Metabolism_Lipid metabolism_Glycerophospholipid metabolism	Taxa-based Functions	-0.00067	8e-05	0.00144	0.00578
Cellular Processes_Cell motility_Flagellar assembly	Taxa-based Functions	-0.00151	0.00013	0.00192	0.00959
Environmental Information Processing_Signal transduction_Two-component system	Taxa-based Functions	-0.00221	0.0002	0.0026	0.01558
Unclassified_Cellular processes and signaling_Cell growth	Taxa-based Functions	-0.00412	0.00092	0.00995	0.06963
Metabolism_Amino acid metabolism_Glycine, serine and threonine metabolism	Taxa-based Functions	0.00017	0.00117	0.01109	0.08872
Metabolism_Metabolism of cofactors and vitamins_Nicotinate and nicotinamide metabolism	Taxa-based Functions	0.00054	0.0016	0.01179	0.12141
Genetic Information Processing_Replication and repair_DNA repair and recombination proteins	Taxa-based Functions	0.00218	0.00172	0.01179	0.1311
Genetic Information Processing_Replication and repair_Homologous recombination	Taxa-based Functions	0.00073	0.00186	0.01179	0.14147
Genetic Information Processing_Translation_Transfer RNA biogenesis	Taxa-based Functions	0.00216	0.00186	0.01179	0.14147
Metabolism_Glycan biosynthesis and metabolism_Lipopolysaccharide biosynthesis	Taxa-based Functions	0.00137	0.00216	0.01185	0.16443
Metabolism_Nucleotide metabolism_Purine metabolism	Taxa-based Functions	0.0019	0.00233	0.01185	0.17711
Metabolism_Metabolism of cofactors and vitamins_One carbon pool by folate	Taxa-based Functions	0.0007	0.00251	0.01185	0.19064
Metabolism_Nucleotide metabolism_Pyrimidine metabolism	Taxa-based Functions	0.00171	0.00251	0.01185	0.19064
Metabolism_Glycan biosynthesis and metabolism_Peptidoglycan biosynthesis and degradation proteins	Taxa-based Functions	0.00057	0.0027	0.01185	0.20509
Genetic Information Processing_Transcription_Transcription factors	Taxa-based Functions	-0.0043	0.0029	0.01185	0.22049
Genetic Information Processing_Translation_Ribosome	Taxa-based Functions	0.00642	0.00312	0.01185	0.23691
Metabolism_Energy metabolism_Carbon fixation pathways in prokaryotes	Taxa-based Functions	0.00061	0.00312	0.01185	0.23691
Metabolism_Amino acid metabolism_Amino acid related enzymes	Taxa-based Functions	0.00064	0.00359	0.013	0.27303
Cellular Processes_Transport and catabolism_Exosome	Taxa-based Functions	0.00092	0.00413	0.01365	0.31391
Metabolism_Glycan biosynthesis and metabolism_Lipopolysaccharide biosynthesis proteins	Taxa-based Functions	0.00135	0.00413	0.01365	0.31391
Genetic Information Processing_Translation_Translation factors	Taxa-based Functions	0.00108	0.00619	0.01961	0.47064
Metabolism_Enzyme families_Peptidases	Taxa-based Functions	0.00225	0.00753	0.02288	0.57199
Unclassified_Genetic information processing_Protein folding and associated processing	Taxa-based Functions	0.00052	0.00802	0.0232	0.60976
Metabolism_Amino acid metabolism_Arginine biosynthesis	Taxa-based Functions	-0.00089	0.00855	0.0232	0.64967
Metabolism_Metabolism of cofactors and vitamins_Ubiquinone and other terpenoid-quinone biosynthesis	Taxa-based Functions	0.00125	0.00855	0.0232	0.64967
Environmental Information Processing_Membrane transport_Transporters	Taxa-based Functions	-0.0102	0.01393	0.03652	1
Metabolism_Metabolism of cofactors and vitamins_Riboflavin metabolism	Taxa-based Functions	0.00049	0.01567	0.03942	1
Unclassified_Cellular processes and signaling_Inorganic ion transport and metabolism	Taxa-based Functions	-0.00062	0.0166	0.03942	1
Unclassified_Cellular processes and signaling_Membrane and intracellular structural molecules	Taxa-based Functions	0.00125	0.0166	0.03942	1
Genetic Information Processing_Translation_Mitochondrial biogenesis	Taxa-based Functions	0.00075	0.01758	0.04048	1
Genetic Information Processing_Folding, sorting and degradation_Chaperones and folding catalysts	Taxa-based Functions	0.00135	0.02455	0.05487	1
Genetic Information Processing_Translation_Aminoacyl-tRNA biosynthesis	Taxa-based Functions	0.00069	0.02591	0.05615	1
Metabolism_Glycan biosynthesis and metabolism_Peptidoglycan biosynthesis	Taxa-based Functions	0.00048	0.02733	0.05615	1
Metabolism_Metabolism of cofactors and vitamins_Porphyrin and chlorophyll metabolism	Taxa-based Functions	-0.00283	0.02733	0.05615	1
Metabolism_Metabolism of cofactors and vitamins_Pantothenate and CoA biosynthesis	Taxa-based Functions	0.0004	0.03201	0.06402	1
Metabolism_Metabolism of terpenoids and polyketides_Terpenoid backbone biosynthesis	Taxa-based Functions	0.00079	0.03549	0.06915	1
Metabolism_Amino acid metabolism_Histidine metabolism	Taxa-based Functions	-0.00089	0.04556	0.08656	1
Metabolism_Amino acid metabolism_Cysteine and methionine metabolism	Taxa-based Functions	0.0005	0.05265	0.09306	1
Metabolism_Carbohydrate metabolism_Propanoate metabolism	Taxa-based Functions	-0.00041	0.05265	0.09306	1
Unclassified_Genetic information processing_Replication, recombination and repair proteins	Taxa-based Functions	0.00108	0.05265	0.09306	1
Metabolism_Amino acid metabolism_Alanine, aspartate and glutamate metabolism	Taxa-based Functions	0.00042	0.06953	0.11744	1
Unclassified_Cellular processes and signaling_Signal transduction mechanisms	Taxa-based Functions	-0.00045	0.06953	0.11744	1
Environmental Information Processing_Membrane transport_ABC transporters	Taxa-based Functions	-0.00178	0.08302	0.13424	1
Unclassified_Metabolism_Amino acid metabolism	Taxa-based Functions	-0.00039	0.08302	0.13424	1
Metabolism_Carbohydrate metabolism_Glyoxylate and dicarboxylate metabolism	Taxa-based Functions	9e-05	0.08669	0.13726	1
Genetic Information Processing_Translation_Ribosome biogenesis	Taxa-based Functions	0.00154	0.09049	0.14035	1
Metabolism_Energy metabolism_Oxidative phosphorylation	Taxa-based Functions	0.00122	0.09442	0.14351	1
Cellular Processes_Cellular community - prokaryotes_Quorum sensing	Taxa-based Functions	-0.00067	0.09848	0.14675	1
Metabolism_Carbohydrate metabolism_Galactose metabolism	Taxa-based Functions	-0.00064	0.10267	0.15006	1
Unclassified_Metabolism_Energy metabolism	Taxa-based Functions	0.00044	0.12576	0.18033	1
Genetic Information Processing_Replication and repair_DNA replication proteins	Taxa-based Functions	0.00047	0.13081	0.18411	1
Metabolism_Amino acid metabolism_Arginine and proline metabolism	Taxa-based Functions	-0.00016	0.13602	0.18796	1
Environmental Information Processing_Membrane transport_Phosphotransferase system (PTS)	Taxa-based Functions	-0.00048	0.1469	0.19937	1
Metabolism_Carbohydrate metabolism_Pentose and glucuronate interconversions	Taxa-based Functions	-0.00056	0.18343	0.24457	1
Unclassified_Cellular processes and signaling_Transport	Taxa-based Functions	0.00068	0.1901	0.2491	1
Genetic Information Processing_Replication and repair_Chromosome and associated proteins	Taxa-based Functions	0.00094	0.21117	0.27201	1
Unclassified_Poorly characterized_Function unknown	Taxa-based Functions	-0.00034	0.31164	0.39374	1
Metabolism_Amino acid metabolism_Lysine biosynthesis	Taxa-based Functions	-0.00011	0.32121	0.39374	1
Metabolism_Carbohydrate metabolism_Starch and sucrose metabolism	Taxa-based Functions	-0.0003	0.32121	0.39374	1
Environmental Information Processing_Membrane transport_Secretion system	Taxa-based Functions	-0.0014	0.3409	0.41124	1
Environmental Information Processing_Membrane transport_Bacterial secretion system	Taxa-based Functions	0.00013	0.36133	0.42908	1
Metabolism_Carbohydrate metabolism_Amino sugar and nucleotide sugar metabolism	Taxa-based Functions	0.00028	0.39334	0.45294	1
Metabolism_Metabolism of cofactors and vitamins_Thiamine metabolism	Taxa-based Functions	-0.00012	0.39334	0.45294	1
Unclassified_Metabolism_Others	Taxa-based Functions	-0.00058	0.40438	0.45869	1
Metabolism_Carbohydrate metabolism_Pyruvate metabolism	Taxa-based Functions	-0.00028	0.43854	0.49013	1
Metabolism_Amino acid metabolism_Phenylalanine, tyrosine and tryptophan biosynthesis	Taxa-based Functions	-0.00011	0.46218	0.50179	1
Unclassified_Poorly characterized_General function prediction only	Taxa-based Functions	0.00021	0.46218	0.50179	1
Metabolism_Carbohydrate metabolism_Pentose phosphate pathway	Taxa-based Functions	-8e-05	0.4865	0.52076	1
Metabolism_Carbohydrate metabolism_Fructose and mannose metabolism	Taxa-based Functions	-0.00021	0.53709	0.56693	1
Metabolism_Carbohydrate metabolism_Butanoate metabolism	Taxa-based Functions	0.00021	0.59014	0.61439	1
Genetic Information Processing_Transcription_Transcription machinery	Taxa-based Functions	-0.0004	0.73196	0.75174	1
Cellular Processes_Transport and catabolism_Prokaryotic Defense System	Taxa-based Functions	0.00029	0.80677	0.81752	1
Metabolism_Lipid metabolism_Fatty acid biosynthesis	Taxa-based Functions	6e-05	0.96099	0.96099	1

[truncated: 8 more sheets: Supplementary Data 11a, Supplementary Data 11b, Supplementary Data 11c, Supplementary Data 11d, Supplementary Data 11e, Supplementary Data 11f, Supplementary Data 11g, Supplementary Data 11h]
